# Supplementary material for: ﻿A new genus and nine species of jumping spiders from Hainan Island, China (Araneae, Salticidae)
Source: Zookeys. 2022 Aug 18;1118:39–72. doi: 10.3897/zookeys.1118.89337 (PMC9848636; doi:10.3897/zookeys.1118.89337)
Supplement: XML Treatment for Irura [file zookeys.1118.89337-treatment1.xml]

<!DOCTYPE tp:taxon-treatment
  PUBLIC "-//TaxonX//DTD Taxonomic Treatment Publishing DTD v0 20100105//EN" "tax-treatment-NSO.dtd">
<tp:taxon-treatment xmlns:tp="http://www.plazi.org/taxpub"><tp:treatment-meta><kwd-group><label>Taxon classification</label><kwd>
                <named-content content-type="kingdom">Animalia</named-content>
              </kwd><kwd>
                <named-content content-type="order">Araneae</named-content>
              </kwd><kwd>
                <named-content content-type="family">Salticidae</named-content>
              </kwd></kwd-group><mixed-citation publication-type="journal"><person-group><name><surname>Wang</surname><given-names>Cheng</given-names></name><name><surname>Li</surname><given-names>Shuqiang</given-names></name></person-group><article-title>﻿A new genus and nine species of jumping spiders from Hainan Island, China (<tp:taxon-name><tp:taxon-name-part taxon-name-part-type="order">Araneae</tp:taxon-name-part></tp:taxon-name>, <tp:taxon-name><tp:taxon-name-part taxon-name-part-type="family">Salticidae</tp:taxon-name-part></tp:taxon-name>)</article-title><source>Zookeys</source><day>18</day><month>08</month><year>2022</year><volume>1118</volume><fpage>39</fpage><lpage>72</lpage><pub-id pub-id-type="doi">10.3897/zookeys.1118.89337</pub-id></mixed-citation></tp:treatment-meta><tp:nomenclature><label>﻿Genus</label><tp:taxon-name>
              <object-id xmlns:xlink="http://www.w3.org/1999/xlink" content-type="arpha" xlink:type="simple">1767288E-AC46-5AB7-BC05-94BA6A08C00A</object-id>
              <tp:taxon-name-part taxon-name-part-type="genus" reg="Irura">Irura</tp:taxon-name-part>
            </tp:taxon-name><tp:taxon-authority>Peckham &amp; Peckham, 1901</tp:taxon-authority></tp:nomenclature><tp:treatment-sec sec-type="type species" id="SECID0EVNAC"><title>Type species.</title><p><italic><tp:taxon-name><tp:taxon-name-part taxon-name-part-type="genus" reg="Irura">Irura</tp:taxon-name-part><tp:taxon-name-part taxon-name-part-type="species" reg="pulchra">pulchra</tp:taxon-name-part></tp:taxon-name></italic> Peckham &amp; Peckham, 1901 from Sri Lanka by original designation.</p></tp:treatment-sec><tp:treatment-sec sec-type="comments" id="SECID0EGOAC"><title>Comments.</title><p>The genus <italic><tp:taxon-name><tp:taxon-name-part taxon-name-part-type="genus" reg="Irura">Irura</tp:taxon-name-part></tp:taxon-name></italic> Peckham &amp; Peckham, 1901 is placed in the subtribe <tp:taxon-name><tp:taxon-name-part taxon-name-part-type="subtribe">Simaethina</tp:taxon-name-part></tp:taxon-name> Simon, 1903 together with other 12 genera and is represented by 18 species mainly distributed from East and Southeast Asia (<xref ref-type="bibr" rid="B8">Maddison 2015</xref>; <xref ref-type="bibr" rid="B24">WSC 2022</xref>). It is rather poorly understood because the generotype is known from single-sex and lacks key diagnostic drawings. According to the morphological character, the genus is similar to <italic><tp:taxon-name><tp:taxon-name-part taxon-name-part-type="genus" reg="Stertinius">Stertinius</tp:taxon-name-part></tp:taxon-name></italic> Simon, 1890 in having the PME closer to <abbrev xmlns:xlink="http://www.w3.org/1999/xlink" xlink:title="anterior median eye" id="ABBRID0EHPAC" xlink:type="simple">AME</abbrev> than to <abbrev xmlns:xlink="http://www.w3.org/1999/xlink" xlink:title="posterior lateral eye" id="ABBRID0ELPAC" xlink:type="simple">PLE</abbrev>, three pairs of conspicuous muscle depressions on the dorsum of abdomen (<xref ref-type="bibr" rid="B7">Logunov 2022</xref>), but it differs by the sub-oval carapace and the well-developed (extending exceed the cymbial base) cymbial apophysis mostly possesses a pointed terminus, whereas almost square carapace, less-developed (not extending exceed the cymbial base) cymbial apophysis without pointed terminus in <italic><tp:taxon-name><tp:taxon-name-part taxon-name-part-type="genus" reg="Stertinius">Stertinius</tp:taxon-name-part></tp:taxon-name></italic> (see <xref ref-type="bibr" rid="B11">Metzner 2022</xref>).</p></tp:treatment-sec><ref-list><ref id="B8"><mixed-citation xmlns:xlink="http://www.w3.org/1999/xlink" xlink:type="simple"><person-group><name name-style="western"><surname>Maddison</surname><given-names>WP</given-names></name></person-group> (<year>2015</year>) <article-title>A phylogenetic classification of jumping spiders (<tp:taxon-name><tp:taxon-name-part taxon-name-part-type="order">Araneae</tp:taxon-name-part></tp:taxon-name>: <tp:taxon-name><tp:taxon-name-part taxon-name-part-type="family">Salticidae</tp:taxon-name-part></tp:taxon-name>).</article-title><source>The Journal of Arachnology</source><volume>43</volume>(<issue>3</issue>): <fpage>231</fpage>–<lpage>292</lpage>. <ext-link xlink:type="simple" ext-link-type="doi" xlink:href="10.1636/arac-43-03-231-292">https://doi.org/10.1636/arac-43-03-231-292</ext-link></mixed-citation></ref><ref id="B24"><mixed-citation xmlns:xlink="http://www.w3.org/1999/xlink" xlink:type="simple">WSC (<year>2022</year>) World Spider Catalog. Version 23.0. Natural History Museum Bern. [accessed on 8 June 2022] <ext-link xlink:type="simple" ext-link-type="doi" xlink:href="10.24436/2">https://doi.org/10.24436/2</ext-link></mixed-citation></ref><ref id="B7"><mixed-citation xmlns:xlink="http://www.w3.org/1999/xlink" xlink:type="simple"><person-group><name name-style="western"><surname>Logunov</surname><given-names>DV</given-names></name></person-group> (<year>2022</year>) On four species of <italic><tp:taxon-name><tp:taxon-name-part taxon-name-part-type="genus">Irura</tp:taxon-name-part></tp:taxon-name></italic> Peckham &amp; Peckham, 1901 (<tp:taxon-name><tp:taxon-name-part taxon-name-part-type="order">Araneae</tp:taxon-name-part></tp:taxon-name>: <tp:taxon-name><tp:taxon-name-part taxon-name-part-type="family">Salticidae</tp:taxon-name-part></tp:taxon-name>) collected by John and Frances Murphy from south-east Asia. Arachnology 19(Special Issue): 229–237. <ext-link xlink:type="simple" ext-link-type="doi" xlink:href="10.13156/arac.2022.19.sp1.229">https://doi.org/10.13156/arac.2022.19.sp1.229</ext-link></mixed-citation></ref><ref id="B11"><mixed-citation xmlns:xlink="http://www.w3.org/1999/xlink" xlink:type="simple"><person-group><name name-style="western"><surname>Metzner</surname><given-names>H</given-names></name></person-group> (<year>2022</year>) Jumping spiders (<tp:taxon-name><tp:taxon-name-part taxon-name-part-type="class">Arachnida</tp:taxon-name-part></tp:taxon-name>: <tp:taxon-name><tp:taxon-name-part taxon-name-part-type="order">Araneae</tp:taxon-name-part></tp:taxon-name>: <tp:taxon-name><tp:taxon-name-part taxon-name-part-type="family">Salticidae</tp:taxon-name-part></tp:taxon-name>) of the world. Accessed 8 June 2022. [Online at] <ext-link xlink:type="simple" ext-link-type="uri" xlink:href="https://www.jumping-spiders.com">https://www.jumping-spiders.com</ext-link></mixed-citation></ref></ref-list></tp:taxon-treatment>
