# Supplementary material for: ﻿A new genus and nine species of jumping spiders from Hainan Island, China (Araneae, Salticidae)
Source: Zookeys. 2022 Aug 18;1118:39–72. doi: 10.3897/zookeys.1118.89337 (PMC9848636; doi:10.3897/zookeys.1118.89337)
Supplement: XML Treatment for Irura liae [file zookeys.1118.89337-treatment2.xml]

<!DOCTYPE tp:taxon-treatment
  PUBLIC "-//TaxonX//DTD Taxonomic Treatment Publishing DTD v0 20100105//EN" "tax-treatment-NSO.dtd">
<tp:taxon-treatment xmlns:tp="http://www.plazi.org/taxpub"><tp:treatment-meta><kwd-group><label>Taxon classification</label><kwd>
                <named-content content-type="kingdom">Animalia</named-content>
              </kwd><kwd>
                <named-content content-type="order">Araneae</named-content>
              </kwd><kwd>
                <named-content content-type="family">Salticidae</named-content>
              </kwd></kwd-group><mixed-citation publication-type="journal"><person-group><name><surname>Wang</surname><given-names>Cheng</given-names></name><name><surname>Li</surname><given-names>Shuqiang</given-names></name></person-group><article-title>﻿A new genus and nine species of jumping spiders from Hainan Island, China (<tp:taxon-name><tp:taxon-name-part taxon-name-part-type="order">Araneae</tp:taxon-name-part></tp:taxon-name>, <tp:taxon-name><tp:taxon-name-part taxon-name-part-type="family">Salticidae</tp:taxon-name-part></tp:taxon-name>)</article-title><source>Zookeys</source><day>18</day><month>08</month><year>2022</year><volume>1118</volume><fpage>39</fpage><lpage>72</lpage><pub-id pub-id-type="doi">10.3897/zookeys.1118.89337</pub-id></mixed-citation></tp:treatment-meta><tp:nomenclature><label>﻿</label><tp:taxon-name>
              <object-id xmlns:xlink="http://www.w3.org/1999/xlink" content-type="arpha" xlink:type="simple">B4489F34-181F-5A77-86F5-670CD529647F</object-id>
              <tp:taxon-name-part taxon-name-part-type="genus" reg="Irura">Irura</tp:taxon-name-part>
              <tp:taxon-name-part taxon-name-part-type="species" reg="liae">liae</tp:taxon-name-part>
              <object-id xmlns:xlink="http://www.w3.org/1999/xlink" content-type="zoobank" xlink:type="simple">https://zoobank.org/CCC36061-F7D4-4FB4-BDA0-1D67CF4DA655</object-id>
            </tp:taxon-name><tp:taxon-status xmlns:xlink="http://www.w3.org/1999/xlink" xlink:type="simple">sp. nov.</tp:taxon-status><xref ref-type="fig" rid="F1">Fig. 1</xref></tp:nomenclature><tp:treatment-sec sec-type="type material" id="SECID0EMBAE"><title>Type material.</title><p><bold><italic>Holotype</italic></bold> ♂ (<abbrev xmlns:xlink="http://www.w3.org/1999/xlink" xlink:title="Tongren University" id="ABBRID0EXBAE" xlink:type="simple">TRU</abbrev>-<abbrev xmlns:xlink="http://www.w3.org/1999/xlink" xlink:title="junction duct of spermathecae" id="ABBRID0E2BAE" xlink:type="simple">JS</abbrev> 0622), China: Hainan: Lingshui County, Diaoluoshan National Nature Reserve, 01–05.v.2021, F.E. Li leg.</p></tp:treatment-sec><tp:treatment-sec sec-type="etymology" id="SECID0E6BAE"><title>Etymology.</title><p>The specific name is a patronym of Ms Feng’E Li, the collector of the type specimen; noun (name) in genitive case.</p></tp:treatment-sec><tp:treatment-sec sec-type="diagnosis" id="SECID0EECAE"><title>Diagnosis.</title><p><italic><tp:taxon-name><tp:taxon-name-part taxon-name-part-type="genus" reg="Irura">Irura</tp:taxon-name-part><tp:taxon-name-part taxon-name-part-type="species" reg="liae">liae</tp:taxon-name-part></tp:taxon-name></italic> sp. nov. closely resembles <italic><tp:taxon-name><tp:taxon-name-part taxon-name-part-type="genus" reg="Irura">I.</tp:taxon-name-part><tp:taxon-name-part taxon-name-part-type="species" reg="bidenticulata">bidenticulata</tp:taxon-name-part></tp:taxon-name></italic> Guo, Zhang &amp; Zhu, 2011 known from Hainan, and Hongkong of China in having a short embolus and a weakly sclerotized <abbrev xmlns:xlink="http://www.w3.org/1999/xlink" xlink:title="retrolateral tibial apophysis" id="ABBRID0EADAE" xlink:type="simple">RTA</abbrev>, but it can be easily distinguished by the following characters: (1) the <abbrev xmlns:xlink="http://www.w3.org/1999/xlink" xlink:title="retrolateral tibial apophysis" id="ABBRID0EEDAE" xlink:type="simple">RTA</abbrev> is almost disciform in ventral view (Fig. <xref ref-type="fig" rid="F1">1A</xref>), whereas it is elongated in <italic><tp:taxon-name><tp:taxon-name-part taxon-name-part-type="genus" reg="Irura">I.</tp:taxon-name-part><tp:taxon-name-part taxon-name-part-type="species" reg="bidenticulata">bidenticulata</tp:taxon-name-part></tp:taxon-name></italic> (<xref ref-type="bibr" rid="B3">Guo et al. 2011</xref>: fig. 8); (2) the embolus is ~ 3/5 of the bulb length (Fig. <xref ref-type="fig" rid="F1">1A</xref>), whereas it is ca. as long as the bulb in <italic><tp:taxon-name><tp:taxon-name-part taxon-name-part-type="genus" reg="Irura">I.</tp:taxon-name-part><tp:taxon-name-part taxon-name-part-type="species" reg="bidenticulata">bidenticulata</tp:taxon-name-part></tp:taxon-name></italic> (<xref ref-type="bibr" rid="B3">Guo et al. 2011</xref>: fig. 8).</p><fig id="F1" position="float" orientation="portrait"><object-id xmlns:xlink="http://www.w3.org/1999/xlink" content-type="doi" xlink:type="simple">10.3897/zookeys.1118.89337.figure1</object-id><object-id xmlns:xlink="http://www.w3.org/1999/xlink" content-type="arpha" xlink:type="simple">13433265-B5AA-5CE1-B5E7-0A04F62CA166</object-id><label>Figure 1.</label><caption><p><italic><tp:taxon-name><tp:taxon-name-part taxon-name-part-type="genus" reg="Irura">Irura</tp:taxon-name-part><tp:taxon-name-part taxon-name-part-type="species" reg="liae">liae</tp:taxon-name-part></tp:taxon-name></italic> sp. nov., male holotype <bold>A</bold> palp, ventral <bold>B</bold> ditto, retrolateral <bold>C</bold> ditto, dorsal <bold>D</bold> habitus, dorsal <bold>E</bold> ditto, ventral <bold>F</bold> carapace, frontal <bold>G</bold> chelicera, posterior. Scale bars: 0.1 mm (<bold>A–C, G</bold>); 0.5 mm (<bold>D–F</bold>). Abbreviations: <abbrev xmlns:xlink="http://www.w3.org/1999/xlink" xlink:title="cymbial apophysis" id="ABBRID0ETFAE" xlink:type="simple">CA</abbrev> – cymbial apophysis; E – embolus; <abbrev xmlns:xlink="http://www.w3.org/1999/xlink" xlink:title="retrolateral tibial apophysis" id="ABBRID0EXFAE" xlink:type="simple">RTA</abbrev> – retrolateral tibial apophysis; <abbrev xmlns:xlink="http://www.w3.org/1999/xlink" xlink:title="sperm duct" id="ABBRID0E2FAE" xlink:type="simple">SD</abbrev> – sperm duct.</p></caption><graphic xmlns:xlink="http://www.w3.org/1999/xlink" xlink:href="zookeys-1118-039_article-89337__-g001.jpg" position="float" orientation="portrait" xlink:type="simple" id="oo_730835.jpg"><uri content-type="original_file" xlink:type="simple">https://binary.pensoft.net/fig/730835</uri></graphic></fig></tp:treatment-sec><tp:treatment-sec sec-type="description" id="SECID0EEGAE"><title>Description.</title><p><bold>Male</bold> (Fig. <xref ref-type="fig" rid="F1">1</xref>). Total length 3.89. Carapace 2.05 long, 2.17 wide. Abdomen 2.06 long, 1.96 wide. Eye sizes and inter-distances: <abbrev xmlns:xlink="http://www.w3.org/1999/xlink" xlink:title="anterior median eye" id="ABBRID0EQGAE" xlink:type="simple">AME</abbrev> 0.44, <abbrev xmlns:xlink="http://www.w3.org/1999/xlink" xlink:title="anterior lateral eye" id="ABBRID0EUGAE" xlink:type="simple">ALE</abbrev> 0.22, <abbrev xmlns:xlink="http://www.w3.org/1999/xlink" xlink:title="posterior lateral eye" id="ABBRID0EYGAE" xlink:type="simple">PLE</abbrev> 0.21, <abbrev xmlns:xlink="http://www.w3.org/1999/xlink" xlink:title="anterior eye row width" id="ABBRID0E3GAE" xlink:type="simple">AERW</abbrev> 1.67, <abbrev xmlns:xlink="http://www.w3.org/1999/xlink" xlink:title="posterior eye row width" id="ABBRID0EAHAE" xlink:type="simple">PERW</abbrev> 2.03, <abbrev xmlns:xlink="http://www.w3.org/1999/xlink" xlink:title="eye field length" id="ABBRID0EEHAE" xlink:type="simple">EFL</abbrev> 0.92. Leg measurements: I 7.56 (2.38, 1.60, 1.70, 1.13, 0.75), II 3.51 (1.25, 0.48, 0.75, 0.63, 0.40), III 3.02 (1.01, 0.48, 0.50, 0.63, 0.40), IV 3.71 (1.25, 0.63, 0.68, 0.75, 0.40). Carapace almost oval, red-brown to dark brown, covered with dense, pale setae, with dark double-humped patch medially in eye field. Chelicerae red-brown, with two promarginal teeth and one retromarginal fissidental tooth with two cusps. Endites longer than wide, with dense, dark setae on inner margins. Labium almost linguiform, paler distally, bearing dark setae at anterior edge. Sternum red-brown to dark brown, bearing pale setae of varying lengths. Legs I robust, with two pairs of macrosetae ventrally on tibiae and metatarsi, respectively; other legs pale to brown. Abdomen oval, dorsum dark brown, covered with pale, thin setae, with three pairs of muscle depressions medially, and transverse, undulate, earthy yellow streaks posteriorly, covered entirely by a large scutum; venter dark brown medially, with anterolateral pale areas. Palp (Fig. <xref ref-type="fig" rid="F1">1A–C</xref>): tibia longer than wide, with weakly sclerotized, disciform <abbrev xmlns:xlink="http://www.w3.org/1999/xlink" xlink:title="retrolateral tibial apophysis" id="ABBRID0EMHAE" xlink:type="simple">RTA</abbrev>; cymbium acutely narrowed distally, with baso-retrolateral apophysis slightly curved medially and slightly pointed at distal end; bulb flat, almost round, with tapered sperm duct extending along margin; embolus filiform, strongly sclerotized, straight, originates at ~ 10:30 o’clock position on bulb, ~ 3/5 the bulb length.</p><p><bold>Female</bold>. Unknown.</p></tp:treatment-sec><tp:treatment-sec sec-type="distribution" id="SECID0EUHAE"><title>Distribution.</title><p>Only known from the type locality on Hainan Island, China.</p></tp:treatment-sec><ref-list><ref id="B3"><mixed-citation xmlns:xlink="http://www.w3.org/1999/xlink" xlink:type="simple"><person-group><name name-style="western"><surname>Guo</surname><given-names>J</given-names></name><name name-style="western"><surname>Zhang</surname><given-names>F</given-names></name><name name-style="western"><surname>Zhu</surname><given-names>M</given-names></name></person-group> (<year>2011</year>) <article-title>Two new species of the genus <italic><tp:taxon-name><tp:taxon-name-part taxon-name-part-type="genus">Irura</tp:taxon-name-part></tp:taxon-name></italic> Peckham &amp; Peckham, 1901 (<tp:taxon-name><tp:taxon-name-part taxon-name-part-type="order">Araneae</tp:taxon-name-part></tp:taxon-name>: <tp:taxon-name><tp:taxon-name-part taxon-name-part-type="family">Salticidae</tp:taxon-name-part></tp:taxon-name>) from Hainan Island, China.</article-title><source>Acta Arachnologica</source><volume>60</volume>(<issue>2</issue>): <fpage>89</fpage>–<lpage>91</lpage>. <ext-link xlink:type="simple" ext-link-type="doi" xlink:href="10.2476/asjaa.60.89">https://doi.org/10.2476/asjaa.60.89</ext-link></mixed-citation></ref></ref-list></tp:taxon-treatment>
