# Supplementary material for: ﻿A new genus and nine species of jumping spiders from Hainan Island, China (Araneae, Salticidae)
Source: Zookeys. 2022 Aug 18;1118:39–72. doi: 10.3897/zookeys.1118.89337 (PMC9848636; doi:10.3897/zookeys.1118.89337)
Supplement: XML Treatment for Irura mii [file zookeys.1118.89337-treatment3.xml]

<!DOCTYPE tp:taxon-treatment
  PUBLIC "-//TaxonX//DTD Taxonomic Treatment Publishing DTD v0 20100105//EN" "tax-treatment-NSO.dtd">
<tp:taxon-treatment xmlns:tp="http://www.plazi.org/taxpub"><tp:treatment-meta><kwd-group><label>Taxon classification</label><kwd>
                <named-content content-type="kingdom">Animalia</named-content>
              </kwd><kwd>
                <named-content content-type="order">Araneae</named-content>
              </kwd><kwd>
                <named-content content-type="family">Salticidae</named-content>
              </kwd></kwd-group><mixed-citation publication-type="journal"><person-group><name><surname>Wang</surname><given-names>Cheng</given-names></name><name><surname>Li</surname><given-names>Shuqiang</given-names></name></person-group><article-title>﻿A new genus and nine species of jumping spiders from Hainan Island, China (<tp:taxon-name><tp:taxon-name-part taxon-name-part-type="order">Araneae</tp:taxon-name-part></tp:taxon-name>, <tp:taxon-name><tp:taxon-name-part taxon-name-part-type="family">Salticidae</tp:taxon-name-part></tp:taxon-name>)</article-title><source>Zookeys</source><day>18</day><month>08</month><year>2022</year><volume>1118</volume><fpage>39</fpage><lpage>72</lpage><pub-id pub-id-type="doi">10.3897/zookeys.1118.89337</pub-id></mixed-citation></tp:treatment-meta><tp:nomenclature><label>﻿</label><tp:taxon-name>
              <object-id xmlns:xlink="http://www.w3.org/1999/xlink" content-type="arpha" xlink:type="simple">EDBA61A3-21C2-57CF-B10E-0FD71AE9D1D9</object-id>
              <tp:taxon-name-part taxon-name-part-type="genus" reg="Irura">Irura</tp:taxon-name-part>
              <tp:taxon-name-part taxon-name-part-type="species" reg="mii">mii</tp:taxon-name-part>
              <object-id xmlns:xlink="http://www.w3.org/1999/xlink" content-type="zoobank" xlink:type="simple">https://zoobank.org/F52D4E03-401D-4E2B-8BA5-45FD166FB7BD</object-id>
            </tp:taxon-name><tp:taxon-status xmlns:xlink="http://www.w3.org/1999/xlink" xlink:type="simple">sp. nov.</tp:taxon-status><xref ref-type="fig" rid="F2">Figs 2</xref><xref ref-type="fig" rid="F3">, 3</xref></tp:nomenclature><tp:treatment-sec sec-type="type material" id="SECID0EKJAE"><title>Type material.</title><p><bold><italic>Holotype</italic></bold> ♂ (<named-content xmlns:xlink="http://www.w3.org/1999/xlink" content-type="dwc:institutional_code" xlink:title="Institute of Zoology, Chinese Academy of Sciences" xlink:href="http://grbio.org/institution/institute-zoology-chinese-academy-sciences" xlink:type="simple">IZCAS</named-content>-Ar43164), China: Hainan: Wuzhishan City, Wuzhi Mountain National Nature Reserve, hillside (<named-content xmlns:xlink="http://www.w3.org/1999/xlink" content-type="dwc:verbatimCoordinates" xlink:type="simple"><named-content content-type="geo-json" specific-use="{&#34;type&#34;:&#34;Point&#34;,&#34;coordinates&#34;:[109.698000,18.897167]}" id="NCID0E3JAE" xlink:type="simple">18°53.83'N, 109°41.88'</named-content></named-content>E, ca. 1590 m), 08.iv.2009, G. Tang leg. <bold><italic>Paratypes</italic></bold> 3♂9♀ (<named-content xmlns:xlink="http://www.w3.org/1999/xlink" content-type="dwc:institutional_code" xlink:title="Institute of Zoology, Chinese Academy of Sciences" xlink:href="http://grbio.org/institution/institute-zoology-chinese-academy-sciences" xlink:type="simple">IZCAS</named-content>-Ar43165–43176), same data as holotype; 2♂ (<named-content xmlns:xlink="http://www.w3.org/1999/xlink" content-type="dwc:institutional_code" xlink:title="Institute of Zoology, Chinese Academy of Sciences" xlink:href="http://grbio.org/institution/institute-zoology-chinese-academy-sciences" xlink:type="simple">IZCAS</named-content>-Ar43177–43178), hillside (<named-content xmlns:xlink="http://www.w3.org/1999/xlink" content-type="dwc:verbatimCoordinates" xlink:type="simple"><named-content content-type="geo-json" specific-use="{&#34;type&#34;:&#34;Point&#34;,&#34;coordinates&#34;:[109.691833,18.897333]}" id="NCID0EPKAE" xlink:type="simple">18°53.84'N, 109°41.51'</named-content></named-content>E, ca. 1210 m), same date and collector as holotype; 4♀ (<named-content xmlns:xlink="http://www.w3.org/1999/xlink" content-type="dwc:institutional_code" xlink:title="Institute of Zoology, Chinese Academy of Sciences" xlink:href="http://grbio.org/institution/institute-zoology-chinese-academy-sciences" xlink:type="simple">IZCAS</named-content>-Ar43179–43182), hillside (<named-content xmlns:xlink="http://www.w3.org/1999/xlink" content-type="dwc:verbatimCoordinates" xlink:type="simple"><named-content content-type="geo-json" specific-use="{&#34;type&#34;:&#34;Point&#34;,&#34;coordinates&#34;:[109.698167,18.897500]}" id="NCID0E2KAE" xlink:type="simple">18°53.85'N, 109°41.89'E</named-content></named-content>, ca. 1430 m), 09.iv.2009, G. Tang leg.; 1♂1♀ (<abbrev xmlns:xlink="http://www.w3.org/1999/xlink" xlink:title="Tongren University" id="ABBRID0EALAE" xlink:type="simple">TRU</abbrev>-<abbrev xmlns:xlink="http://www.w3.org/1999/xlink" xlink:title="junction duct of spermathecae" id="ABBRID0EELAE" xlink:type="simple">JS</abbrev> 0623–0624), Ledong County, Jianfengling National Nature Reserve, Peak Mountain (<named-content xmlns:xlink="http://www.w3.org/1999/xlink" content-type="dwc:verbatimCoordinates" xlink:type="simple"><named-content content-type="geo-json" specific-use="{&#34;type&#34;:&#34;Point&#34;,&#34;coordinates&#34;:[108.872000,18.718500]}" id="NCID0ELLAE" xlink:type="simple">18°43.11'N, 108°52.32'E</named-content></named-content>, ca. 1400 m), 16.iv.2019, C. Wang &amp; Y.F. Yang leg.</p></tp:treatment-sec><tp:treatment-sec sec-type="etymology" id="SECID0EQLAE"><title>Etymology.</title><p>The specific name is a patronym of Dr. Xiaoqi Mi, who greatly helped us with this research; noun (name) in genitive case.</p></tp:treatment-sec><tp:treatment-sec sec-type="diagnosis" id="SECID0EVLAE"><title>Diagnosis.</title><p>The male of <italic><tp:taxon-name><tp:taxon-name-part taxon-name-part-type="genus" reg="Irura">Irura</tp:taxon-name-part><tp:taxon-name-part taxon-name-part-type="species" reg="mii">mii</tp:taxon-name-part></tp:taxon-name></italic> sp. nov. can be easily distinguished from other congeners by the presence of <abbrev xmlns:xlink="http://www.w3.org/1999/xlink" xlink:title="prolateral tibial apophysis" id="ABBRID0EGMAE" xlink:type="simple">PTA</abbrev>, and the distally semi-circled, filiform embolus, whereas absent, and not circled, flagelliform in others (see <xref ref-type="bibr" rid="B11">Metzner 2022</xref>). The female of this new species resembles <italic><tp:taxon-name><tp:taxon-name-part taxon-name-part-type="genus" reg="Irura">I.</tp:taxon-name-part><tp:taxon-name-part taxon-name-part-type="species" reg="hamatapophysis">hamatapophysis</tp:taxon-name-part></tp:taxon-name></italic> (Peng &amp; Yin, 1991) known from Hunan of China in having the copulatory openings located at the posterior margin and the elongated junction ducts of spermathecae, but it can be easily distinguished by the copulatory ducts, which are longer and connected to the middle of the junction ducts of the spermathecae, and by the oval posterior chamber of the spermathecae (Fig. <xref ref-type="fig" rid="F3">3B</xref>), whereas the copulatory ducts are shorter, connected to the distal portions of the junction ducts of the spermathecae, and the posterior chamber of the spermathecae are eggplant-shaped in <italic><tp:taxon-name><tp:taxon-name-part taxon-name-part-type="genus" reg="Irura">I.</tp:taxon-name-part><tp:taxon-name-part taxon-name-part-type="species" reg="hamatapophysis">hamatapophysis</tp:taxon-name-part></tp:taxon-name></italic> (<xref ref-type="bibr" rid="B17">Peng and Yin 1991</xref>: fig. 1H, I).</p></tp:treatment-sec><tp:treatment-sec sec-type="description" id="SECID0EMNAE"><title>Description.</title><p><bold>Male</bold> (Figs <xref ref-type="fig" rid="F2">2</xref>, <xref ref-type="fig" rid="F3">3C, D, F, G</xref>). Total length 3.67. Carapace 1.83 long, 1.98 wide. Abdomen 1.89 long, 1.75 wide. Eye sizes and inter-distances: <abbrev xmlns:xlink="http://www.w3.org/1999/xlink" xlink:title="anterior median eye" id="ABBRID0E3NAE" xlink:type="simple">AME</abbrev> 0.45, <abbrev xmlns:xlink="http://www.w3.org/1999/xlink" xlink:title="anterior lateral eye" id="ABBRID0EAOAE" xlink:type="simple">ALE</abbrev> 0.26, <abbrev xmlns:xlink="http://www.w3.org/1999/xlink" xlink:title="posterior lateral eye" id="ABBRID0EEOAE" xlink:type="simple">PLE</abbrev> 0.21, <abbrev xmlns:xlink="http://www.w3.org/1999/xlink" xlink:title="anterior eye row width" id="ABBRID0EIOAE" xlink:type="simple">AERW</abbrev> 1.61, <abbrev xmlns:xlink="http://www.w3.org/1999/xlink" xlink:title="posterior eye row width" id="ABBRID0EMOAE" xlink:type="simple">PERW</abbrev> 1.86, <abbrev xmlns:xlink="http://www.w3.org/1999/xlink" xlink:title="eye field length" id="ABBRID0EQOAE" xlink:type="simple">EFL</abbrev> 0.92. Leg measurements: I 6.02 (1.83, 1.30, 1.38, 0.88, 0.63), II 3.22 (1.08, 0.58, 0.65, 0.58, 0.33), III 2.79 (0.93, 0.45, 0.53, 0.55, 0.33), IV 3.31 (1.10, 0.55, 0.70, 0.63, 0.33). Carapace almost oval, red-brown, setose, with pair of round, dark spots medially in eye field. Fovea indistinct. Chelicerae red-yellow, with two promarginal teeth and one retromarginal fissidental tooth. Endites longer than wide, bearing dense setae on distal portions of inner margins. Labium colored as endites. Sternum almost oval, with straight anterior margin. Legs I robust, with two pairs of macrosetae ventrally on tibiae and metatarsi, respectively; other legs pale to brown. Abdomen oval, dorsum covered entirely by large scutum, with white setae and three pairs of muscle depressions; venter dark brown medially, with brown, thin setae. Palp (Fig. <xref ref-type="fig" rid="F2">2A–C</xref>): tibia slightly wider than long in ventral view, with sub-triangular prolateral apophysis and stout, broad <abbrev xmlns:xlink="http://www.w3.org/1999/xlink" xlink:title="retrolateral tibial apophysis" id="ABBRID0EYOAE" xlink:type="simple">RTA</abbrev> acutely narrowed to triangle shape distally in retrolateral view; cymbium longer than wide, with broad, irregular baso-dorsal process and spine-shaped retrolateral apophysis extending exceed dorsal process distally; bulb oval, flat, with sperm duct extending along margin; embolus slender, filiform, originating at ~ 7: 30 o’clock position of bulb, coiled into a semi-circle distally.</p><fig id="F2" position="float" orientation="portrait"><object-id xmlns:xlink="http://www.w3.org/1999/xlink" content-type="doi" xlink:type="simple">10.3897/zookeys.1118.89337.figure2</object-id><object-id xmlns:xlink="http://www.w3.org/1999/xlink" content-type="arpha" xlink:type="simple">47C9E53E-847D-5A4B-BD79-1FC72F37AF4D</object-id><label>Figure 2.</label><caption><p>Male palp of <italic><tp:taxon-name><tp:taxon-name-part taxon-name-part-type="genus" reg="Irura">Irura</tp:taxon-name-part><tp:taxon-name-part taxon-name-part-type="species" reg="mii">mii</tp:taxon-name-part></tp:taxon-name></italic> sp. nov., holotype <bold>A</bold> ventral <bold>B</bold> retrolateral <bold>C</bold> dorsal. Scale bars: 0.1 mm. Abbreviations: <abbrev xmlns:xlink="http://www.w3.org/1999/xlink" xlink:title="cymbial apophysis" id="ABBRID0EVPAE" xlink:type="simple">CA</abbrev> – cymbial apophysis; <abbrev xmlns:xlink="http://www.w3.org/1999/xlink" xlink:title="dorsal cymbial process" id="ABBRID0EZPAE" xlink:type="simple">DCP</abbrev> – dorsal cymbial process; E – embolus; <abbrev xmlns:xlink="http://www.w3.org/1999/xlink" xlink:title="prolateral tibial apophysis" id="ABBRID0E4PAE" xlink:type="simple">PTA</abbrev> – prolateral tibial apophysis; <abbrev xmlns:xlink="http://www.w3.org/1999/xlink" xlink:title="retrolateral tibial apophysis" id="ABBRID0EBQAE" xlink:type="simple">RTA</abbrev> – retrolateral tibial apophysis.</p></caption><graphic xmlns:xlink="http://www.w3.org/1999/xlink" xlink:href="zookeys-1118-039_article-89337__-g002.jpg" position="float" orientation="portrait" xlink:type="simple" id="oo_730836.jpg"><uri content-type="original_file" xlink:type="simple">https://binary.pensoft.net/fig/730836</uri></graphic></fig><p><bold>Female</bold> (Fig. <xref ref-type="fig" rid="F3">3A, B, E</xref>). Total length 3.68. Carapace 1.49 long, 1.76 wide. Abdomen 2.30 long, 2.03 wide. Eye sizes and inter-distances: <abbrev xmlns:xlink="http://www.w3.org/1999/xlink" xlink:title="anterior median eye" id="ABBRID0ESQAE" xlink:type="simple">AME</abbrev> 0.41, <abbrev xmlns:xlink="http://www.w3.org/1999/xlink" xlink:title="anterior lateral eye" id="ABBRID0EWQAE" xlink:type="simple">ALE</abbrev> 0.20, <abbrev xmlns:xlink="http://www.w3.org/1999/xlink" xlink:title="posterior lateral eye" id="ABBRID0E1QAE" xlink:type="simple">PLE</abbrev> 0.17, <abbrev xmlns:xlink="http://www.w3.org/1999/xlink" xlink:title="anterior eye row width" id="ABBRID0E5QAE" xlink:type="simple">AERW</abbrev> 1.39, <abbrev xmlns:xlink="http://www.w3.org/1999/xlink" xlink:title="posterior eye row width" id="ABBRID0ECRAE" xlink:type="simple">PERW</abbrev> 1.69, <abbrev xmlns:xlink="http://www.w3.org/1999/xlink" xlink:title="eye field length" id="ABBRID0EGRAE" xlink:type="simple">EFL</abbrev> 0.81. Leg measurements: I 4.70 (1.63, 1.03, 1.03, 0.68, 0.33), II 3.10 (1.03, 0.58, 0.63, 0.53, 0.33), III 2.70 (0.90, 0.45, 0.50, 0.55, 0.30), IV 3.32 (1.13, 0.53, 0.68, 0.65, 0.33). Habitus (Fig. <xref ref-type="fig" rid="F3">3E</xref>) similar to that of male except with several herringbone-shaped stripes posteriorly and lacks a scutum on the dorsum of abdomen. Epigyne (Fig. <xref ref-type="fig" rid="F3">3A, B</xref>): wider than long; copulatory openings located at posterior margin, almost round, separated from each other by &gt; 2 × the width of posterior chamber of spermathecae; copulatory ducts long, twisted, connected to the middle of junction ducts of spermathecae; spermathecae divided into two oval chambers; fertilization ducts lamellar, originate from anterior parts of posterior chamber of spermathecae.</p><fig id="F3" position="float" orientation="portrait"><object-id xmlns:xlink="http://www.w3.org/1999/xlink" content-type="doi" xlink:type="simple">10.3897/zookeys.1118.89337.figure3</object-id><object-id xmlns:xlink="http://www.w3.org/1999/xlink" content-type="arpha" xlink:type="simple">D39F331C-9BB2-5E50-A17A-9C9F6EBF65A9</object-id><label>Figure 3.</label><caption><p><italic><tp:taxon-name><tp:taxon-name-part taxon-name-part-type="genus" reg="Irura">Irura</tp:taxon-name-part><tp:taxon-name-part taxon-name-part-type="species" reg="mii">mii</tp:taxon-name-part></tp:taxon-name></italic> sp. nov., male holotype and female paratype <bold>A</bold> epigyne, ventral <bold>B</bold> vulva, dorsal <bold>C</bold> holotype habitus, dorsal <bold>D</bold> ditto, ventral <bold>E</bold> female paratype habitus, dorsal <bold>F</bold> holotype carapace, frontal <bold>G</bold> holotype chelicera, posterior. Scale bars: 0.1 mm (<bold>A, B, G</bold>); 0.5 mm (<bold>C–F</bold>). Abbreviations: <abbrev xmlns:xlink="http://www.w3.org/1999/xlink" xlink:title="anterior chamber of spermatheca" id="ABBRID0EXSAE" xlink:type="simple">AS</abbrev> – anterior chamber of spermatheca; <abbrev xmlns:xlink="http://www.w3.org/1999/xlink" xlink:title="copulatory duct" id="ABBRID0E2SAE" xlink:type="simple">CD</abbrev> – copulatory duct; <abbrev xmlns:xlink="http://www.w3.org/1999/xlink" xlink:title="copulatory opening" id="ABBRID0E6SAE" xlink:type="simple">CO</abbrev> – copulatory opening; <abbrev xmlns:xlink="http://www.w3.org/1999/xlink" xlink:title="fertilization duct" id="ABBRID0EDTAE" xlink:type="simple">FD</abbrev> – fertilization duct; <abbrev xmlns:xlink="http://www.w3.org/1999/xlink" xlink:title="junction duct of spermathecae" id="ABBRID0EHTAE" xlink:type="simple">JS</abbrev> – junction duct of spermathecae; <abbrev xmlns:xlink="http://www.w3.org/1999/xlink" xlink:title="posterior chamber of spermatheca" id="ABBRID0ELTAE" xlink:type="simple">PS</abbrev> – posterior chamber of spermatheca.</p></caption><graphic xmlns:xlink="http://www.w3.org/1999/xlink" xlink:href="zookeys-1118-039_article-89337__-g003.jpg" position="float" orientation="portrait" xlink:type="simple" id="oo_730837.jpg"><uri content-type="original_file" xlink:type="simple">https://binary.pensoft.net/fig/730837</uri></graphic></fig></tp:treatment-sec><tp:treatment-sec sec-type="distribution" id="SECID0EUTAE"><title>Distribution.</title><p>Only known from the type locality on Hainan Island, China.</p></tp:treatment-sec><ref-list><ref id="B11"><mixed-citation xmlns:xlink="http://www.w3.org/1999/xlink" xlink:type="simple"><person-group><name name-style="western"><surname>Metzner</surname><given-names>H</given-names></name></person-group> (<year>2022</year>) Jumping spiders (<tp:taxon-name><tp:taxon-name-part taxon-name-part-type="class">Arachnida</tp:taxon-name-part></tp:taxon-name>: <tp:taxon-name><tp:taxon-name-part taxon-name-part-type="order">Araneae</tp:taxon-name-part></tp:taxon-name>: <tp:taxon-name><tp:taxon-name-part taxon-name-part-type="family">Salticidae</tp:taxon-name-part></tp:taxon-name>) of the world. Accessed 8 June 2022. [Online at] <ext-link xlink:type="simple" ext-link-type="uri" xlink:href="https://www.jumping-spiders.com">https://www.jumping-spiders.com</ext-link></mixed-citation></ref><ref id="B17"><mixed-citation xmlns:xlink="http://www.w3.org/1999/xlink" xlink:type="simple"><person-group><name name-style="western"><surname>Peng</surname><given-names>X</given-names></name><name name-style="western"><surname>Yin</surname><given-names>C</given-names></name></person-group> (<year>1991</year>) <article-title>Five new species of the genus <italic><tp:taxon-name><tp:taxon-name-part taxon-name-part-type="genus">Kinhia</tp:taxon-name-part></tp:taxon-name></italic> from China (<tp:taxon-name><tp:taxon-name-part taxon-name-part-type="order">Araneae</tp:taxon-name-part></tp:taxon-name>: <tp:taxon-name><tp:taxon-name-part taxon-name-part-type="family">Salticidae</tp:taxon-name-part></tp:taxon-name>).</article-title><source>Acta Zootaxonomica Sinica</source><volume>16</volume>: <fpage>35</fpage>–<lpage>47</lpage>.</mixed-citation></ref></ref-list></tp:taxon-treatment>
