# Supplementary material for: ﻿A new genus and nine species of jumping spiders from Hainan Island, China (Araneae, Salticidae)
Source: Zookeys. 2022 Aug 18;1118:39–72. doi: 10.3897/zookeys.1118.89337 (PMC9848636; doi:10.3897/zookeys.1118.89337)
Supplement: XML Treatment for Irura pengi [file zookeys.1118.89337-treatment4.xml]

<!DOCTYPE tp:taxon-treatment
  PUBLIC "-//TaxonX//DTD Taxonomic Treatment Publishing DTD v0 20100105//EN" "tax-treatment-NSO.dtd">
<tp:taxon-treatment xmlns:tp="http://www.plazi.org/taxpub"><tp:treatment-meta><kwd-group><label>Taxon classification</label><kwd>
                <named-content content-type="kingdom">Animalia</named-content>
              </kwd><kwd>
                <named-content content-type="order">Araneae</named-content>
              </kwd><kwd>
                <named-content content-type="family">Salticidae</named-content>
              </kwd></kwd-group><mixed-citation publication-type="journal"><person-group><name><surname>Wang</surname><given-names>Cheng</given-names></name><name><surname>Li</surname><given-names>Shuqiang</given-names></name></person-group><article-title>﻿A new genus and nine species of jumping spiders from Hainan Island, China (<tp:taxon-name><tp:taxon-name-part taxon-name-part-type="order">Araneae</tp:taxon-name-part></tp:taxon-name>, <tp:taxon-name><tp:taxon-name-part taxon-name-part-type="family">Salticidae</tp:taxon-name-part></tp:taxon-name>)</article-title><source>Zookeys</source><day>18</day><month>08</month><year>2022</year><volume>1118</volume><fpage>39</fpage><lpage>72</lpage><pub-id pub-id-type="doi">10.3897/zookeys.1118.89337</pub-id></mixed-citation></tp:treatment-meta><tp:nomenclature><label>﻿</label><tp:taxon-name>
              <object-id xmlns:xlink="http://www.w3.org/1999/xlink" content-type="arpha" xlink:type="simple">5492A84F-1E29-5747-AF1D-1C76C267899D</object-id>
              <tp:taxon-name-part taxon-name-part-type="genus" reg="Irura">Irura</tp:taxon-name-part>
              <tp:taxon-name-part taxon-name-part-type="species" reg="pengi">pengi</tp:taxon-name-part>
            </tp:taxon-name><tp:taxon-authority>Guo, Zhang &amp; Zhu, 2011</tp:taxon-authority><xref ref-type="fig" rid="F4">Figs 4</xref><xref ref-type="fig" rid="F5">, 5</xref><tp:nomenclature-citation-list><tp:nomenclature-citation><tp:taxon-name>
                  <tp:taxon-name-part taxon-name-part-type="genus" reg="Irura">Irura</tp:taxon-name-part>
                  <tp:taxon-name-part taxon-name-part-type="species" reg="pengi">pengi</tp:taxon-name-part>
                </tp:taxon-name><comment>Guo, Zhang &amp; Zhu, 2011: 91, figs 11–16 (♂, holotype, not examined).</comment></tp:nomenclature-citation></tp:nomenclature-citation-list></tp:nomenclature><tp:treatment-sec sec-type="material" id="SECID0ETVAE"><title>Material examined.</title><p>2♂3♀ (<abbrev xmlns:xlink="http://www.w3.org/1999/xlink" xlink:title="Tongren University" id="ABBRID0EZVAE" xlink:type="simple">TRU</abbrev>-<abbrev xmlns:xlink="http://www.w3.org/1999/xlink" xlink:title="junction duct of spermathecae" id="ABBRID0E4VAE" xlink:type="simple">JS</abbrev> 0625–0629), China: Hainan: Ledong County, Jianfengling National Nature Reserve, Tianchi (<named-content xmlns:xlink="http://www.w3.org/1999/xlink" content-type="dwc:verbatimCoordinates" xlink:type="simple"><named-content content-type="geo-json" specific-use="{&#34;type&#34;:&#34;Point&#34;,&#34;coordinates&#34;:[108.958167,18.740833]}" id="NCID0EEWAE" xlink:type="simple">18°44.45'N, 108°57.49'E</named-content></named-content>, ca. 860 m), 11.iv.2019, C. Wang &amp; Y.F. Yang leg.</p></tp:treatment-sec><tp:treatment-sec sec-type="diagnosis" id="SECID0EJWAE"><title>Diagnosis.</title><p>The male of <italic><tp:taxon-name><tp:taxon-name-part taxon-name-part-type="genus" reg="Irura">Irura</tp:taxon-name-part><tp:taxon-name-part taxon-name-part-type="species" reg="pengi">pengi</tp:taxon-name-part></tp:taxon-name></italic> Guo, Zhang &amp; Zhu, 2011 resembles <italic><tp:taxon-name><tp:taxon-name-part taxon-name-part-type="genus" reg="Irura">I.</tp:taxon-name-part><tp:taxon-name-part taxon-name-part-type="species" reg="trigonapophysis">trigonapophysis</tp:taxon-name-part></tp:taxon-name></italic> (Peng &amp; Yin, 1991) known from Fujian, and Guangdong of China in having a flagelliform embolus originating at ~ 10 o’clock position on the bulb, but it can be distinguished by the straight <abbrev xmlns:xlink="http://www.w3.org/1999/xlink" xlink:title="retrolateral tibial apophysis" id="ABBRID0EFXAE" xlink:type="simple">RTA</abbrev> and terminally curved retrolateral cymbial apophysis in retrolateral view (Fig. <xref ref-type="fig" rid="F4">4B</xref>), whereas the <abbrev xmlns:xlink="http://www.w3.org/1999/xlink" xlink:title="retrolateral tibial apophysis" id="ABBRID0ENXAE" xlink:type="simple">RTA</abbrev> is slightly curved dorsally and the retrolateral cymbial apophysis is straight in <italic><tp:taxon-name><tp:taxon-name-part taxon-name-part-type="genus" reg="Irura">I.</tp:taxon-name-part><tp:taxon-name-part taxon-name-part-type="species" reg="trigonapophysis">trigonapophysis</tp:taxon-name-part></tp:taxon-name></italic> (<xref ref-type="bibr" rid="B14">Peng 2020</xref>: fig. 127b–d). The species also resembles that of <italic><tp:taxon-name><tp:taxon-name-part taxon-name-part-type="genus" reg="Irura">I.</tp:taxon-name-part><tp:taxon-name-part taxon-name-part-type="species" reg="uniprocessa">uniprocessa</tp:taxon-name-part></tp:taxon-name></italic> Mi &amp; Wang, 2016 known from Yunnan of China by the similar copulatory organs, but it can be distinguished by the following characters: (1) the presence of <abbrev xmlns:xlink="http://www.w3.org/1999/xlink" xlink:title="retrolateral tibial apophysis" id="ABBRID0ELYAE" xlink:type="simple">RTA</abbrev> (Fig. <xref ref-type="fig" rid="F4">4A–C</xref>), which is absent in <italic><tp:taxon-name><tp:taxon-name-part taxon-name-part-type="genus" reg="Irura">I.</tp:taxon-name-part><tp:taxon-name-part taxon-name-part-type="species" reg="uniprocessa">uniprocessa</tp:taxon-name-part></tp:taxon-name></italic> (<xref ref-type="bibr" rid="B12">Mi and Wang 2016</xref>: figs 1C–E, 2a, b); (2) the absence of epigynal hoods and the distance between the anterior chambers of spermathecae is more than their width (Fig. <xref ref-type="fig" rid="F5">5B</xref>), whereas present and the distance between the anterior chambers of spermathecae is &lt; 1/2 their width in <italic><tp:taxon-name><tp:taxon-name-part taxon-name-part-type="genus" reg="Irura">I.</tp:taxon-name-part><tp:taxon-name-part taxon-name-part-type="species" reg="uniprocessa">uniprocessa</tp:taxon-name-part></tp:taxon-name></italic> (<xref ref-type="bibr" rid="B12">Mi and Wang 2016</xref>: figs 1F, G, 2d, e).</p><fig id="F4" position="float" orientation="portrait"><object-id xmlns:xlink="http://www.w3.org/1999/xlink" content-type="doi" xlink:type="simple">10.3897/zookeys.1118.89337.figure4</object-id><object-id xmlns:xlink="http://www.w3.org/1999/xlink" content-type="arpha" xlink:type="simple">F2CBDED2-E549-5071-9379-B1414E5EABFC</object-id><label>Figure 4.</label><caption><p>Male palp of <italic><tp:taxon-name><tp:taxon-name-part taxon-name-part-type="genus" reg="Irura">Irura</tp:taxon-name-part><tp:taxon-name-part taxon-name-part-type="species" reg="pengi">pengi</tp:taxon-name-part></tp:taxon-name></italic> Guo, Zhang &amp; Zhu, 2011 <bold>A</bold> ventral <bold>B</bold> retrolateral <bold>C</bold> dorsal. Scale bars: 0.1 mm. Abbreviations: <abbrev xmlns:xlink="http://www.w3.org/1999/xlink" xlink:title="cymbial apophysis" id="ABBRID0EO1AE" xlink:type="simple">CA</abbrev> – cymbial apophysis; E – embolus; <abbrev xmlns:xlink="http://www.w3.org/1999/xlink" xlink:title="retrolateral tibial apophysis" id="ABBRID0ES1AE" xlink:type="simple">RTA</abbrev> – retrolateral tibial apophysis.</p></caption><graphic xmlns:xlink="http://www.w3.org/1999/xlink" xlink:href="zookeys-1118-039_article-89337__-g004.jpg" position="float" orientation="portrait" xlink:type="simple" id="oo_730838.jpg"><uri content-type="original_file" xlink:type="simple">https://binary.pensoft.net/fig/730838</uri></graphic></fig></tp:treatment-sec><tp:treatment-sec sec-type="description" id="SECID0E21AE"><title>Description.</title><p><bold>Male</bold> (Figs <xref ref-type="fig" rid="F4">4</xref>, <xref ref-type="fig" rid="F5">5C, D, F, G</xref>). Total length 4.52. Carapace 2.06 long, 2.35 wide. Abdomen 2.50 long, 2.26 wide. Eye sizes and inter-distances: <abbrev xmlns:xlink="http://www.w3.org/1999/xlink" xlink:title="anterior median eye" id="ABBRID0EL2AE" xlink:type="simple">AME</abbrev> 0.50, <abbrev xmlns:xlink="http://www.w3.org/1999/xlink" xlink:title="anterior lateral eye" id="ABBRID0EP2AE" xlink:type="simple">ALE</abbrev> 0.29, <abbrev xmlns:xlink="http://www.w3.org/1999/xlink" xlink:title="posterior lateral eye" id="ABBRID0ET2AE" xlink:type="simple">PLE</abbrev> 0.24, <abbrev xmlns:xlink="http://www.w3.org/1999/xlink" xlink:title="anterior eye row width" id="ABBRID0EX2AE" xlink:type="simple">AERW</abbrev> 1.91, <abbrev xmlns:xlink="http://www.w3.org/1999/xlink" xlink:title="posterior eye row width" id="ABBRID0E22AE" xlink:type="simple">PERW</abbrev> 2.21, <abbrev xmlns:xlink="http://www.w3.org/1999/xlink" xlink:title="eye field length" id="ABBRID0E62AE" xlink:type="simple">EFL</abbrev> 1.12. Leg measurements: I 7.02 (2.13, 1.63, 1.58, 1.03, 0.65), II 3.98 (1.28, 0.75, 0.85, 0.70, 0.40), III 3.32 (1.08, 0.58, 0.63, 0.63, 0.40), IV 3.87 (1.33, 0.63, 0.81, 0.70, 0.40). Carapace sub-square, red-brown, covered with dense, iridescent scales, with an irregular dark patch medially in eye field. Chelicerae red-brown, with two promarginal teeth and one large retromarginal tooth. Endites longer than wide, with dense, dark brown setae at inner-distal margins. Labium colored as endites, bearing dense, dark setae at anterior edges. Sternum sub-oval, covered with thin setae. Legs I robust, with a single and two pairs of macrosetae ventrally on tibiae and metatarsi, respectively; other legs yellow to dark. Abdomen oval, dorsum orange-red to dark brown, with longitudinal orange band anteromedially, three pairs of muscle depressions and several pairs of irregular orange patches medially and laterally, and several herringbone-shaped streaks posteriorly, covered entirely by a big scutum; venter brown to dark brown. Palp (Fig. <xref ref-type="fig" rid="F4">4A–C</xref>): tibia longer than wide, with straight <abbrev xmlns:xlink="http://www.w3.org/1999/xlink" xlink:title="retrolateral tibial apophysis" id="ABBRID0EH3AE" xlink:type="simple">RTA</abbrev> ~ 1/2 the tibia length, and blunt apically in retrolateral view; cymbium elongated, setose, with tapered, baso-retrolateral apophysis curved distally to a pointed tip, reaches anterior 1/3 of tibia in retrolateral view; bulb flat, almost round; embolus flagelliform, tapered, originates at ~ 10 o’clock position on bulb, slightly shorter than bulb length.</p><fig id="F5" position="float" orientation="portrait"><object-id xmlns:xlink="http://www.w3.org/1999/xlink" content-type="doi" xlink:type="simple">10.3897/zookeys.1118.89337.figure5</object-id><object-id xmlns:xlink="http://www.w3.org/1999/xlink" content-type="arpha" xlink:type="simple">8EE8A3F1-C071-5D77-B19E-D4A4A977108F</object-id><label>Figure 5.</label><caption><p><italic><tp:taxon-name><tp:taxon-name-part taxon-name-part-type="genus" reg="Irura">Irura</tp:taxon-name-part><tp:taxon-name-part taxon-name-part-type="species" reg="pengi">pengi</tp:taxon-name-part></tp:taxon-name></italic> Guo, Zhang &amp; Zhu, 2011 <bold>A</bold> epigyne, ventral <bold>B</bold> vulva, dorsal <bold>C</bold> male habitus, dorsal <bold>D</bold> ditto, ventral <bold>E</bold> female habitus, dorsal <bold>F</bold> male carapace, frontal <bold>G</bold> male chelicera, posterior. Scale bars: 0.1 mm (<bold>A, B, G</bold>); 0.5 mm (<bold>C–F</bold>). Abbreviations: <abbrev xmlns:xlink="http://www.w3.org/1999/xlink" xlink:title="anterior chamber of spermatheca" id="ABBRID0EQ4AE" xlink:type="simple">AS</abbrev> – anterior chamber of spermatheca; <abbrev xmlns:xlink="http://www.w3.org/1999/xlink" xlink:title="atrium" id="ABBRID0EU4AE" xlink:type="simple">At</abbrev> – atrium; <abbrev xmlns:xlink="http://www.w3.org/1999/xlink" xlink:title="copulatory opening" id="ABBRID0EY4AE" xlink:type="simple">CO</abbrev> – copulatory opening; <abbrev xmlns:xlink="http://www.w3.org/1999/xlink" xlink:title="fertilization duct" id="ABBRID0E34AE" xlink:type="simple">FD</abbrev> – fertilization duct; <abbrev xmlns:xlink="http://www.w3.org/1999/xlink" xlink:title="median chamber of spermatheca" id="ABBRID0EA5AE" xlink:type="simple">MiS</abbrev> – median chamber of spermatheca; <abbrev xmlns:xlink="http://www.w3.org/1999/xlink" xlink:title="junction duct of spermathecae" id="ABBRID0EE5AE" xlink:type="simple">JS</abbrev> – junction duct of spermathecae; <abbrev xmlns:xlink="http://www.w3.org/1999/xlink" xlink:title="posterior chamber of spermatheca" id="ABBRID0EI5AE" xlink:type="simple">PS</abbrev> – posterior chamber of spermatheca.</p></caption><graphic xmlns:xlink="http://www.w3.org/1999/xlink" xlink:href="zookeys-1118-039_article-89337__-g005.jpg" position="float" orientation="portrait" xlink:type="simple" id="oo_730839.jpg"><uri content-type="original_file" xlink:type="simple">https://binary.pensoft.net/fig/730839</uri></graphic></fig><p><bold>Female</bold> (Fig. <xref ref-type="fig" rid="F5">5A, B, E</xref>). Total length 4.26. Carapace 1.58 long, 2.06 wide. Abdomen 2.74 long, 2.29 wide. Eye sizes and inter-distances: <abbrev xmlns:xlink="http://www.w3.org/1999/xlink" xlink:title="anterior median eye" id="ABBRID0EZ5AE" xlink:type="simple">AME</abbrev> 0.48, <abbrev xmlns:xlink="http://www.w3.org/1999/xlink" xlink:title="anterior lateral eye" id="ABBRID0E45AE" xlink:type="simple">ALE</abbrev> 0.26, <abbrev xmlns:xlink="http://www.w3.org/1999/xlink" xlink:title="posterior lateral eye" id="ABBRID0EB6AE" xlink:type="simple">PLE</abbrev> 0.21, <abbrev xmlns:xlink="http://www.w3.org/1999/xlink" xlink:title="anterior eye row width" id="ABBRID0EF6AE" xlink:type="simple">AERW</abbrev> 1.74, <abbrev xmlns:xlink="http://www.w3.org/1999/xlink" xlink:title="posterior eye row width" id="ABBRID0EJ6AE" xlink:type="simple">PERW</abbrev> 2.03, <abbrev xmlns:xlink="http://www.w3.org/1999/xlink" xlink:title="eye field length" id="ABBRID0EN6AE" xlink:type="simple">EFL</abbrev> 0.97. Leg measurements: I 4.33 (1.40, 1.00, 0.85, 0.60, 0.48), II 3.11 (1.00, 0.53, 0.70, 0.50, 0.38), III 2.70 (0.88, 0.48, 0.48, 0.48, 0.38), IV 3.27 (1.13, 0.55, 0.63, 0.58, 0.38). Habitus (Fig. <xref ref-type="fig" rid="F5">5E</xref>) similar to that of male except pale and with less-developed retromarginal cheliceral tooth. Epigyne (Fig. <xref ref-type="fig" rid="F5">5A, B</xref>): wider than long, with broad, posteriorly-located atrium; copulatory openings beneath the antero-bilateral edge of atrium; copulatory ducts short, tapered, connected to the junction ducts of anterior and middle chambers of spermathecae; spermathecae divided into three oval chambers; fertilization ducts elongated, originate from anterior edges of the smallest posterior chamber of spermathecae.</p></tp:treatment-sec><tp:treatment-sec sec-type="distribution" id="SECID0EZ6AE"><title>Distribution.</title><p>Only known from Hainan Island, China.</p></tp:treatment-sec><ref-list><ref id="B14"><mixed-citation xmlns:xlink="http://www.w3.org/1999/xlink" xlink:type="simple"><person-group><name name-style="western"><surname>Peng</surname><given-names>X</given-names></name></person-group> (<year>2020</year>) <source>Fauna Sinica, Invertebrata 53, <tp:taxon-name><tp:taxon-name-part taxon-name-part-type="class">Arachnida</tp:taxon-name-part></tp:taxon-name>: <tp:taxon-name><tp:taxon-name-part taxon-name-part-type="order">Araneae</tp:taxon-name-part></tp:taxon-name>: <tp:taxon-name><tp:taxon-name-part taxon-name-part-type="family">Salticidae</tp:taxon-name-part></tp:taxon-name>.</source><publisher-name>Science Press</publisher-name>, <publisher-loc>Beijing</publisher-loc>, <size units="page">612 pp</size>.</mixed-citation></ref><ref id="B12"><mixed-citation xmlns:xlink="http://www.w3.org/1999/xlink" xlink:type="simple"><person-group><name name-style="western"><surname>Mi</surname><given-names>X</given-names></name><name name-style="western"><surname>Wang</surname><given-names>C</given-names></name></person-group> (<year>2016</year>) <article-title>A new species of <italic><tp:taxon-name><tp:taxon-name-part taxon-name-part-type="genus">Irura</tp:taxon-name-part></tp:taxon-name></italic> Peckham &amp; Peckham, 1901 (<tp:taxon-name><tp:taxon-name-part taxon-name-part-type="order">Araneae</tp:taxon-name-part></tp:taxon-name>: <tp:taxon-name><tp:taxon-name-part taxon-name-part-type="family">Salticidae</tp:taxon-name-part></tp:taxon-name>) from Yunnan Province, China.</article-title><source>Sichuan Journal of Zoology</source><volume>35</volume>(<issue>3</issue>): <fpage>400</fpage>–<lpage>403</lpage>. <ext-link xlink:type="simple" ext-link-type="doi" xlink:href="10.11984/j.issn.1000-7083.20160008">https://doi.org/10.11984/j.issn.1000-7083.20160008</ext-link></mixed-citation></ref></ref-list></tp:taxon-treatment>
