# Supplementary material for: ﻿A new genus and nine species of jumping spiders from Hainan Island, China (Araneae, Salticidae)
Source: Zookeys. 2022 Aug 18;1118:39–72. doi: 10.3897/zookeys.1118.89337 (PMC9848636; doi:10.3897/zookeys.1118.89337)
Supplement: XML Treatment for Marengo [file zookeys.1118.89337-treatment5.xml]

<!DOCTYPE tp:taxon-treatment
  PUBLIC "-//TaxonX//DTD Taxonomic Treatment Publishing DTD v0 20100105//EN" "tax-treatment-NSO.dtd">
<tp:taxon-treatment xmlns:tp="http://www.plazi.org/taxpub"><tp:treatment-meta><kwd-group><label>Taxon classification</label><kwd>
                <named-content content-type="kingdom">Animalia</named-content>
              </kwd><kwd>
                <named-content content-type="order">Araneae</named-content>
              </kwd><kwd>
                <named-content content-type="family">Salticidae</named-content>
              </kwd></kwd-group><mixed-citation publication-type="journal"><person-group><name><surname>Wang</surname><given-names>Cheng</given-names></name><name><surname>Li</surname><given-names>Shuqiang</given-names></name></person-group><article-title>﻿A new genus and nine species of jumping spiders from Hainan Island, China (<tp:taxon-name><tp:taxon-name-part taxon-name-part-type="order">Araneae</tp:taxon-name-part></tp:taxon-name>, <tp:taxon-name><tp:taxon-name-part taxon-name-part-type="family">Salticidae</tp:taxon-name-part></tp:taxon-name>)</article-title><source>Zookeys</source><day>18</day><month>08</month><year>2022</year><volume>1118</volume><fpage>39</fpage><lpage>72</lpage><pub-id pub-id-type="doi">10.3897/zookeys.1118.89337</pub-id></mixed-citation></tp:treatment-meta><tp:nomenclature><label>﻿Genus</label><tp:taxon-name>
              <object-id xmlns:xlink="http://www.w3.org/1999/xlink" content-type="arpha" xlink:type="simple">7EBBAD96-5FC1-50A3-AB4E-688447C5B662</object-id>
              <tp:taxon-name-part taxon-name-part-type="genus" reg="Marengo">Marengo</tp:taxon-name-part>
            </tp:taxon-name><tp:taxon-authority>Peckham &amp; Peckham, 1892</tp:taxon-authority></tp:nomenclature><tp:treatment-sec sec-type="type species" id="SECID0E6AAG"><title>Type species.</title><p><italic><tp:taxon-name><tp:taxon-name-part taxon-name-part-type="genus" reg="Marengo">Marengo</tp:taxon-name-part><tp:taxon-name-part taxon-name-part-type="species" reg="crassipes">crassipes</tp:taxon-name-part></tp:taxon-name></italic> Peckham &amp; Peckham, 1892 from Sri Lanka by original designation.</p></tp:treatment-sec><tp:treatment-sec sec-type="comments" id="SECID0EQBAG"><title>Comments.</title><p><italic><tp:taxon-name><tp:taxon-name-part taxon-name-part-type="genus" reg="Marengo">Marengo</tp:taxon-name-part></tp:taxon-name></italic>, a tribe <tp:taxon-name><tp:taxon-name-part taxon-name-part-type="tribe">Baviini</tp:taxon-name-part></tp:taxon-name> genus, contains ten species distributed in India, Sri Lanka, Thailand, and China (<xref ref-type="bibr" rid="B8">Maddison 2015</xref>; <xref ref-type="bibr" rid="B24">WSC 2022</xref>). A recent re-defined of the genus was provided by <xref ref-type="bibr" rid="B2">Benjamin (2004)</xref>, who diagnosed the genus by the presence of ventral, leaf-like scales on tibiae I and the accessory gland of copulatory ducts. However, even within a genus, the copulatory organs in the <tp:taxon-name><tp:taxon-name-part taxon-name-part-type="tribe">Ballini</tp:taxon-name-part></tp:taxon-name> look alike and are very often useless for supraspecific diagnoses (<xref ref-type="bibr" rid="B1">Azarkina and Haddad 2020</xref>). And so, the above definition could not be accurate. Herein, the definition of the genus is not discussed, and we assigned the following two new species to <italic><tp:taxon-name><tp:taxon-name-part taxon-name-part-type="genus" reg="Marengo">Marengo</tp:taxon-name-part></tp:taxon-name></italic> because they are closely similar to some species of the genus.</p></tp:treatment-sec><ref-list><ref id="B8"><mixed-citation xmlns:xlink="http://www.w3.org/1999/xlink" xlink:type="simple"><person-group><name name-style="western"><surname>Maddison</surname><given-names>WP</given-names></name></person-group> (<year>2015</year>) <article-title>A phylogenetic classification of jumping spiders (<tp:taxon-name><tp:taxon-name-part taxon-name-part-type="order">Araneae</tp:taxon-name-part></tp:taxon-name>: <tp:taxon-name><tp:taxon-name-part taxon-name-part-type="family">Salticidae</tp:taxon-name-part></tp:taxon-name>).</article-title><source>The Journal of Arachnology</source><volume>43</volume>(<issue>3</issue>): <fpage>231</fpage>–<lpage>292</lpage>. <ext-link xlink:type="simple" ext-link-type="doi" xlink:href="10.1636/arac-43-03-231-292">https://doi.org/10.1636/arac-43-03-231-292</ext-link></mixed-citation></ref><ref id="B24"><mixed-citation xmlns:xlink="http://www.w3.org/1999/xlink" xlink:type="simple">WSC (<year>2022</year>) World Spider Catalog. Version 23.0. Natural History Museum Bern. [accessed on 8 June 2022] <ext-link xlink:type="simple" ext-link-type="doi" xlink:href="10.24436/2">https://doi.org/10.24436/2</ext-link></mixed-citation></ref><ref id="B2"><mixed-citation xmlns:xlink="http://www.w3.org/1999/xlink" xlink:type="simple"><person-group><name name-style="western"><surname>Benjamin</surname><given-names>SP</given-names></name></person-group> (<year>2004</year>) <article-title>Taxonomic revision and phylogenetic hypothesis for the jumping spider subfamily <tp:taxon-name><tp:taxon-name-part taxon-name-part-type="subfamily">Ballinae</tp:taxon-name-part></tp:taxon-name> (<tp:taxon-name><tp:taxon-name-part taxon-name-part-type="order">Araneae</tp:taxon-name-part></tp:taxon-name>, <tp:taxon-name><tp:taxon-name-part taxon-name-part-type="family">Salticidae</tp:taxon-name-part></tp:taxon-name>).</article-title><source>Zoological Journal of the Linnean Society</source><volume>142</volume>(<issue>1</issue>): <fpage>1</fpage>–<lpage>82</lpage>. <ext-link xlink:type="simple" ext-link-type="doi" xlink:href="10.1111/j.1096-3642.2004.00123.x">https://doi.org/10.1111/j.1096-3642.2004.00123.x</ext-link></mixed-citation></ref><ref id="B1"><mixed-citation xmlns:xlink="http://www.w3.org/1999/xlink" xlink:type="simple"><person-group><name name-style="western"><surname>Azarkina</surname><given-names>GN</given-names></name><name name-style="western"><surname>Haddad</surname><given-names>CR</given-names></name></person-group> (<year>2020</year>) <article-title>Partial revision of the Afrotropical <tp:taxon-name><tp:taxon-name-part taxon-name-part-type="tribe">Ballini</tp:taxon-name-part></tp:taxon-name>, with the description of seven new genera (<tp:taxon-name><tp:taxon-name-part taxon-name-part-type="order">Araneae</tp:taxon-name-part></tp:taxon-name>: <tp:taxon-name><tp:taxon-name-part taxon-name-part-type="family">Salticidae</tp:taxon-name-part></tp:taxon-name>).</article-title><source>Zootaxa</source><volume>4899</volume>(<issue>1</issue>): <fpage>15</fpage>–<lpage>92</lpage>. <ext-link xlink:type="simple" ext-link-type="doi" xlink:href="10.11646/zootaxa.4899.1.4">https://doi.org/10.11646/zootaxa.4899.1.4</ext-link></mixed-citation></ref></ref-list></tp:taxon-treatment>
