# Supplementary material for: ﻿A new genus and nine species of jumping spiders from Hainan Island, China (Araneae, Salticidae)
Source: Zookeys. 2022 Aug 18;1118:39–72. doi: 10.3897/zookeys.1118.89337 (PMC9848636; doi:10.3897/zookeys.1118.89337)
Supplement: XML Treatment for Marengo ganae [file zookeys.1118.89337-treatment6.xml]

<!DOCTYPE tp:taxon-treatment
  PUBLIC "-//TaxonX//DTD Taxonomic Treatment Publishing DTD v0 20100105//EN" "tax-treatment-NSO.dtd">
<tp:taxon-treatment xmlns:tp="http://www.plazi.org/taxpub"><tp:treatment-meta><kwd-group><label>Taxon classification</label><kwd>
                <named-content content-type="kingdom">Animalia</named-content>
              </kwd><kwd>
                <named-content content-type="order">Araneae</named-content>
              </kwd><kwd>
                <named-content content-type="family">Salticidae</named-content>
              </kwd></kwd-group><mixed-citation publication-type="journal"><person-group><name><surname>Wang</surname><given-names>Cheng</given-names></name><name><surname>Li</surname><given-names>Shuqiang</given-names></name></person-group><article-title>﻿A new genus and nine species of jumping spiders from Hainan Island, China (<tp:taxon-name><tp:taxon-name-part taxon-name-part-type="order">Araneae</tp:taxon-name-part></tp:taxon-name>, <tp:taxon-name><tp:taxon-name-part taxon-name-part-type="family">Salticidae</tp:taxon-name-part></tp:taxon-name>)</article-title><source>Zookeys</source><day>18</day><month>08</month><year>2022</year><volume>1118</volume><fpage>39</fpage><lpage>72</lpage><pub-id pub-id-type="doi">10.3897/zookeys.1118.89337</pub-id></mixed-citation></tp:treatment-meta><tp:nomenclature><label>﻿</label><tp:taxon-name>
              <object-id xmlns:xlink="http://www.w3.org/1999/xlink" content-type="arpha" xlink:type="simple">32FB8227-C048-52FD-9D65-9AAE9662EAD7</object-id>
              <tp:taxon-name-part taxon-name-part-type="genus" reg="Marengo">Marengo</tp:taxon-name-part>
              <tp:taxon-name-part taxon-name-part-type="species" reg="ganae">ganae</tp:taxon-name-part>
              <object-id xmlns:xlink="http://www.w3.org/1999/xlink" content-type="zoobank" xlink:type="simple">https://zoobank.org/3F140AF9-B89C-476A-8CF0-B8E0B0BD5053</object-id>
            </tp:taxon-name><tp:taxon-status xmlns:xlink="http://www.w3.org/1999/xlink" xlink:type="simple">sp. nov.</tp:taxon-status><xref ref-type="fig" rid="F6">Figs 6</xref><xref ref-type="fig" rid="F7">, 7</xref></tp:nomenclature><tp:treatment-sec sec-type="type material" id="SECID0EPEAG"><title>Type material.</title><p><bold><italic>Holotype</italic></bold> ♂ (<abbrev xmlns:xlink="http://www.w3.org/1999/xlink" xlink:title="Tongren University" id="ABBRID0E1EAG" xlink:type="simple">TRU</abbrev>-<abbrev xmlns:xlink="http://www.w3.org/1999/xlink" xlink:title="junction duct of spermathecae" id="ABBRID0E5EAG" xlink:type="simple">JS</abbrev> 0630), China: Hainan: Ledong County, Jianfeng Village, Jianfengling National Nature Reserve, Tianchi (<named-content xmlns:xlink="http://www.w3.org/1999/xlink" content-type="dwc:verbatimCoordinates" xlink:type="simple"><named-content content-type="geo-json" specific-use="{&#34;type&#34;:&#34;Point&#34;,&#34;coordinates&#34;:[108.866833,18.748333]}" id="NCID0EFFAG" xlink:type="simple">18°44.90'N, 108°52.01'E</named-content></named-content>, ca. 790 m), 12.viii.2020, X.Q. Mi et al. leg. <bold><italic>Paratypes</italic></bold> 1♂2♀ (<abbrev xmlns:xlink="http://www.w3.org/1999/xlink" xlink:title="Tongren University" id="ABBRID0ENFAG" xlink:type="simple">TRU</abbrev>-<abbrev xmlns:xlink="http://www.w3.org/1999/xlink" xlink:title="junction duct of spermathecae" id="ABBRID0ERFAG" xlink:type="simple">JS</abbrev> 0631–0633), same data as holotype; 1♀ (<named-content xmlns:xlink="http://www.w3.org/1999/xlink" content-type="dwc:institutional_code" xlink:title="Institute of Zoology, Chinese Academy of Sciences" xlink:href="http://grbio.org/institution/institute-zoology-chinese-academy-sciences" xlink:type="simple">IZCAS</named-content>-Ar43183), Lingshui County, Diaoluoshan National Nature Reserve (<named-content xmlns:xlink="http://www.w3.org/1999/xlink" content-type="dwc:verbatimCoordinates" xlink:type="simple"><named-content content-type="geo-json" specific-use="{&#34;type&#34;:&#34;Point&#34;,&#34;coordinates&#34;:[109.876667,18.724000]}" id="NCID0E3FAG" xlink:type="simple">18°43.44'N, 109°52.60'E</named-content></named-content>, ca. 490 m), 10.viii.2010, G. Zheng leg.; 1♂1♀ (<named-content xmlns:xlink="http://www.w3.org/1999/xlink" content-type="dwc:institutional_code" xlink:title="Institute of Zoology, Chinese Academy of Sciences" xlink:href="http://grbio.org/institution/institute-zoology-chinese-academy-sciences" xlink:type="simple">IZCAS</named-content>-Ar43184–43185), Diaoluoshan National Nature Reserve, Luchang (<named-content xmlns:xlink="http://www.w3.org/1999/xlink" content-type="dwc:verbatimCoordinates" xlink:type="simple"><named-content content-type="geo-json" specific-use="{&#34;type&#34;:&#34;Point&#34;,&#34;coordinates&#34;:[109.851167,18.723167]}" id="NCID0EIGAG" xlink:type="simple">18°43.39'N, 109°51.07'E</named-content></named-content>, ca. 940 m), 10.viii.2010, G. Tang leg.</p></tp:treatment-sec><tp:treatment-sec sec-type="etymology" id="SECID0ENGAG"><title>Etymology.</title><p>The specific name is a patronym of Mrs. Jiahui Gan, one of the collectors of the type specimens; noun (name) in genitive case.</p></tp:treatment-sec><tp:treatment-sec sec-type="diagnosis" id="SECID0ESGAG"><title>Diagnosis.</title><p><italic><tp:taxon-name><tp:taxon-name-part taxon-name-part-type="genus" reg="Marengo">Marengo</tp:taxon-name-part><tp:taxon-name-part taxon-name-part-type="species" reg="ganae">ganae</tp:taxon-name-part></tp:taxon-name></italic> sp. nov. resembles <italic><tp:taxon-name><tp:taxon-name-part taxon-name-part-type="genus" reg="Marengo">M.</tp:taxon-name-part><tp:taxon-name-part taxon-name-part-type="species" reg="tangi">tangi</tp:taxon-name-part></tp:taxon-name></italic> Wang &amp; Li, 2021 known from Yunnan of China in having a similar habitus and copulatory organs but it can be easily distinguished by the following characters: (1) the process of the embolic disc is lamellar (Fig. <xref ref-type="fig" rid="F6">6B, D</xref>), whereas it is almost hook-shaped in <italic><tp:taxon-name><tp:taxon-name-part taxon-name-part-type="genus" reg="Marengo">M.</tp:taxon-name-part><tp:taxon-name-part taxon-name-part-type="species" reg="tangi">tangi</tp:taxon-name-part></tp:taxon-name></italic> (<xref ref-type="bibr" rid="B20">Wang and Li 2021</xref>: fig. 6B, D); (2) the <abbrev xmlns:xlink="http://www.w3.org/1999/xlink" xlink:title="retrolateral tibial apophysis" id="ABBRID0EBIAG" xlink:type="simple">RTA</abbrev> is slightly longer than the tibia (Fig. <xref ref-type="fig" rid="F6">6B</xref>), whereas it is ~ 1/2 the tibial length in <italic><tp:taxon-name><tp:taxon-name-part taxon-name-part-type="genus" reg="Marengo">M.</tp:taxon-name-part><tp:taxon-name-part taxon-name-part-type="species" reg="tangi">tangi</tp:taxon-name-part></tp:taxon-name></italic> (<xref ref-type="bibr" rid="B20">Wang and Li 2021</xref>: fig. 6B); (3) the epigynal stiffener is ~ 4 × wider than the copulatory duct (Fig. <xref ref-type="fig" rid="F7">7B, C</xref>), whereas it is ~ 2 × wider than copulatory duct in <italic><tp:taxon-name><tp:taxon-name-part taxon-name-part-type="genus" reg="Marengo">M.</tp:taxon-name-part><tp:taxon-name-part taxon-name-part-type="species" reg="tangi">tangi</tp:taxon-name-part></tp:taxon-name></italic> (<xref ref-type="bibr" rid="B20">Wang and Li 2021</xref>: fig. 7B). The species is also similar to that of <italic><tp:taxon-name><tp:taxon-name-part taxon-name-part-type="genus" reg="Marengo">M.</tp:taxon-name-part><tp:taxon-name-part taxon-name-part-type="species" reg="striatipes">striatipes</tp:taxon-name-part></tp:taxon-name></italic> Simon, 1900 known from Sri Lanka, but it can be easily distinguished by elongated atria having U-shaped posterior margins (Fig. <xref ref-type="fig" rid="F7">7A</xref>), whereas oval atria with C-shaped posterior margins in <italic><tp:taxon-name><tp:taxon-name-part taxon-name-part-type="genus" reg="Marengo">M.</tp:taxon-name-part><tp:taxon-name-part taxon-name-part-type="species" reg="striatipes">striatipes</tp:taxon-name-part></tp:taxon-name></italic> (<xref ref-type="bibr" rid="B2">Benjamin 2004</xref>: fig. 67B).</p><fig id="F6" position="float" orientation="portrait"><object-id xmlns:xlink="http://www.w3.org/1999/xlink" content-type="doi" xlink:type="simple">10.3897/zookeys.1118.89337.figure6</object-id><object-id xmlns:xlink="http://www.w3.org/1999/xlink" content-type="arpha" xlink:type="simple">F42A0AB9-FB1F-5428-BA55-9FD0F51DBAB1</object-id><label>Figure 6.</label><caption><p>Male palp of <italic><tp:taxon-name><tp:taxon-name-part taxon-name-part-type="genus" reg="Marengo">Marengo</tp:taxon-name-part><tp:taxon-name-part taxon-name-part-type="species" reg="ganae">ganae</tp:taxon-name-part></tp:taxon-name></italic> sp. nov., holotype <bold>A</bold> prolateral <bold>B</bold> retrolateral, <bold>C</bold> ventral <bold>D</bold> bulb, retrolateral. Scale bars: 0.1 mm. Abbreviations: E – embolus; <abbrev xmlns:xlink="http://www.w3.org/1999/xlink" xlink:title="embolic coil" id="ABBRID0EELAG" xlink:type="simple">EC</abbrev> – embolic coil; <abbrev xmlns:xlink="http://www.w3.org/1999/xlink" xlink:title="process of embolic disc" id="ABBRID0EILAG" xlink:type="simple">PED</abbrev> – process of embolic disc; <abbrev xmlns:xlink="http://www.w3.org/1999/xlink" xlink:title="retrolateral tibial apophysis" id="ABBRID0EMLAG" xlink:type="simple">RTA</abbrev> – retrolateral tibial apophysis; <abbrev xmlns:xlink="http://www.w3.org/1999/xlink" xlink:title="sperm duct" id="ABBRID0EQLAG" xlink:type="simple">SD</abbrev> – sperm duct.</p></caption><graphic xmlns:xlink="http://www.w3.org/1999/xlink" xlink:href="zookeys-1118-039_article-89337__-g006.jpg" position="float" orientation="portrait" xlink:type="simple" id="oo_730840.jpg"><uri content-type="original_file" xlink:type="simple">https://binary.pensoft.net/fig/730840</uri></graphic></fig></tp:treatment-sec><tp:treatment-sec sec-type="description" id="SECID0EZLAG"><title>Description.</title><p><bold>Male</bold> (Figs <xref ref-type="fig" rid="F6">6</xref>, <xref ref-type="fig" rid="F7">7D, E, G, H</xref>). Total length 2.57. Carapace 1.19 long, 0.82 wide. Abdomen 1.35 long, 0.72 wide. Eye sizes and inter-distances: <abbrev xmlns:xlink="http://www.w3.org/1999/xlink" xlink:title="anterior median eye" id="ABBRID0EJMAG" xlink:type="simple">AME</abbrev> 0.28, <abbrev xmlns:xlink="http://www.w3.org/1999/xlink" xlink:title="anterior lateral eye" id="ABBRID0ENMAG" xlink:type="simple">ALE</abbrev> 0.10, <abbrev xmlns:xlink="http://www.w3.org/1999/xlink" xlink:title="posterior lateral eye" id="ABBRID0ERMAG" xlink:type="simple">PLE</abbrev> 0.12, <abbrev xmlns:xlink="http://www.w3.org/1999/xlink" xlink:title="anterior eye row width" id="ABBRID0EVMAG" xlink:type="simple">AERW</abbrev> 0.71, <abbrev xmlns:xlink="http://www.w3.org/1999/xlink" xlink:title="posterior eye row width" id="ABBRID0EZMAG" xlink:type="simple">PERW</abbrev> 0.74, <abbrev xmlns:xlink="http://www.w3.org/1999/xlink" xlink:title="eye field length" id="ABBRID0E4MAG" xlink:type="simple">EFL</abbrev> 0.53. Leg measurements: I 2.92 (0.83, 0.43, 0.78, 0.60, 0.28), II 1.85 (0.55, 0.28, 0.43, 0.35, 0.24), III 1.63 (0.48, 0.23, 0.33, 0.35, 0.24), IV 2.16 (0.65, 0.30, 0.53, 0.43, 0.25). Carapace red-brown to dark brown, with pair of white spots of scales behind PLEs, covered with small papillae and brown setae. Chelicerae dark yellow, with two promarginal and three retromarginal teeth. Endites longer than wide. Labium colored as endites. Sternum almost oval. Legs I with enlarged tibiae with dense, ventral, leaf-like scales, and three pairs of ventral macrosetae; other legs pale to brown, with prolateral stripes on femora, patella, and tibiae III, IV. Abdomen elongate-oval, slightly constricted at anterior 1/4, dorsum red-brown to dark brown, anteriorly with a transverse yellow band bearing pair of white spots of scales at lateral margins, covered entirely by large scutum; venter paler than dorsum. Palp (Fig. <xref ref-type="fig" rid="F6">6A–D</xref>): tibia wider than long; <abbrev xmlns:xlink="http://www.w3.org/1999/xlink" xlink:title="retrolateral tibial apophysis" id="ABBRID0EFNAG" xlink:type="simple">RTA</abbrev> straight, slender, almost 1.5 × longer than tibia, blunt apically; bulb swollen, divided by cleft; embolus coiled almost twice; process of embolic disc lamellar, wrinkled.</p><fig id="F7" position="float" orientation="portrait"><object-id xmlns:xlink="http://www.w3.org/1999/xlink" content-type="doi" xlink:type="simple">10.3897/zookeys.1118.89337.figure7</object-id><object-id xmlns:xlink="http://www.w3.org/1999/xlink" content-type="arpha" xlink:type="simple">5F76E108-13A5-5D5F-A93B-D6128343E01B</object-id><label>Figure 7.</label><caption><p><italic><tp:taxon-name><tp:taxon-name-part taxon-name-part-type="genus" reg="Marengo">Marengo</tp:taxon-name-part><tp:taxon-name-part taxon-name-part-type="species" reg="ganae">ganae</tp:taxon-name-part></tp:taxon-name></italic> sp. nov., male holotype and female paratype <bold>A</bold> epigyne, ventral <bold>B, C</bold> vulva, dorsal <bold>D</bold> holotype habitus, dorsal <bold>E</bold> ditto, lateral <bold>F</bold> female paratype habitus, dorsal <bold>G</bold> holotype carapace, frontal <bold>H</bold> holotype leg I, prolateral. Scale bars: 0.1 mm (<bold>A–C</bold>); 0.2 mm (<bold>G, H</bold>); 0.5 mm (<bold>D–F</bold>). Abbreviations: <abbrev xmlns:xlink="http://www.w3.org/1999/xlink" xlink:title="atrial ridge" id="ABBRID0EQOAG" xlink:type="simple">AR</abbrev> – atrial ridge; <abbrev xmlns:xlink="http://www.w3.org/1999/xlink" xlink:title="copulatory duct" id="ABBRID0EUOAG" xlink:type="simple">CD</abbrev> – copulatory duct; <abbrev xmlns:xlink="http://www.w3.org/1999/xlink" xlink:title="copulatory opening" id="ABBRID0EYOAG" xlink:type="simple">CO</abbrev> – copulatory opening; <abbrev xmlns:xlink="http://www.w3.org/1999/xlink" xlink:title="fertilization duct" id="ABBRID0E3OAG" xlink:type="simple">FD</abbrev> – fertilization duct; <abbrev xmlns:xlink="http://www.w3.org/1999/xlink" xlink:title="median septum" id="ABBRID0EAPAG" xlink:type="simple">MS</abbrev> – median septum; S – spermatheca; <abbrev xmlns:xlink="http://www.w3.org/1999/xlink" xlink:title="stiffener" id="ABBRID0EEPAG" xlink:type="simple">St</abbrev> – stiffener.</p></caption><graphic xmlns:xlink="http://www.w3.org/1999/xlink" xlink:href="zookeys-1118-039_article-89337__-g007.jpg" position="float" orientation="portrait" xlink:type="simple" id="oo_730841.jpg"><uri content-type="original_file" xlink:type="simple">https://binary.pensoft.net/fig/730841</uri></graphic></fig><p><bold>Female</bold> (Fig. <xref ref-type="fig" rid="F7">7A–C, F</xref>). Total length 2.65. Carapace 1.17 long, 0.79 wide. Abdomen 1.40 long, 0.75 wide. Eye sizes and inter-distances: <abbrev xmlns:xlink="http://www.w3.org/1999/xlink" xlink:title="anterior median eye" id="ABBRID0EVPAG" xlink:type="simple">AME</abbrev> 0.28, <abbrev xmlns:xlink="http://www.w3.org/1999/xlink" xlink:title="anterior lateral eye" id="ABBRID0EZPAG" xlink:type="simple">ALE</abbrev> 0.10, <abbrev xmlns:xlink="http://www.w3.org/1999/xlink" xlink:title="posterior lateral eye" id="ABBRID0E4PAG" xlink:type="simple">PLE</abbrev> 0.11, <abbrev xmlns:xlink="http://www.w3.org/1999/xlink" xlink:title="anterior eye row width" id="ABBRID0EBQAG" xlink:type="simple">AERW</abbrev> 0.70, <abbrev xmlns:xlink="http://www.w3.org/1999/xlink" xlink:title="posterior eye row width" id="ABBRID0EFQAG" xlink:type="simple">PERW</abbrev> 0.73, <abbrev xmlns:xlink="http://www.w3.org/1999/xlink" xlink:title="eye field length" id="ABBRID0EJQAG" xlink:type="simple">EFL</abbrev> 0.53. Leg measurements: I 2.17 (0.63, 0.33, 0.55, 0.43, 0.23), II 1.58 (0.48, 0.25, 0.33, 0.30, 0.22), III 1.48 (0.45, 0.23, 0.30, 0.28, 0.22), IV 2.12 (0.66, 0.28, 0.50, 0.43, 0.25). Habitus (Fig. <xref ref-type="fig" rid="F7">7F</xref>) similar to that of male except paler and with unmodified tibiae I lacking ventral, leaf-like scales. Epigyne (Fig. <xref ref-type="fig" rid="F7">7A–C</xref>): with pair of anterior hood-shaped structures, and pair of stiffeners touching copulatory ducts; atria elongate-oval, separated by narrow median septum; copulatory openings beneath the posterior margins of atria; copulatory ducts curved, twisted into tortuous coils; spermathecae slightly broadened and curved medially; fertilization ducts lamellar, broad, extending anterolaterally.</p></tp:treatment-sec><tp:treatment-sec sec-type="distribution" id="SECID0EVQAG"><title>Distribution.</title><p>Only known from the type locality on Hainan Island, China.</p></tp:treatment-sec><ref-list><ref id="B20"><mixed-citation xmlns:xlink="http://www.w3.org/1999/xlink" xlink:type="simple"><person-group><name name-style="western"><surname>Wang</surname><given-names>C</given-names></name><name name-style="western"><surname>Li</surname><given-names>S</given-names></name></person-group> (<year>2021</year>) <article-title>On ten species of jumping spiders from Xishuangbanna, China (<tp:taxon-name><tp:taxon-name-part taxon-name-part-type="order">Araneae</tp:taxon-name-part></tp:taxon-name>, <tp:taxon-name><tp:taxon-name-part taxon-name-part-type="family">Salticidae</tp:taxon-name-part></tp:taxon-name>).</article-title><source>ZooKeys</source><volume>1062</volume>: <fpage>123</fpage>–<lpage>155</lpage>. <ext-link xlink:type="simple" ext-link-type="doi" xlink:href="10.3897/zookeys.1062.72531">https://doi.org/10.3897/zookeys.1062.72531</ext-link></mixed-citation></ref><ref id="B2"><mixed-citation xmlns:xlink="http://www.w3.org/1999/xlink" xlink:type="simple"><person-group><name name-style="western"><surname>Benjamin</surname><given-names>SP</given-names></name></person-group> (<year>2004</year>) <article-title>Taxonomic revision and phylogenetic hypothesis for the jumping spider subfamily <tp:taxon-name><tp:taxon-name-part taxon-name-part-type="subfamily">Ballinae</tp:taxon-name-part></tp:taxon-name> (<tp:taxon-name><tp:taxon-name-part taxon-name-part-type="order">Araneae</tp:taxon-name-part></tp:taxon-name>, <tp:taxon-name><tp:taxon-name-part taxon-name-part-type="family">Salticidae</tp:taxon-name-part></tp:taxon-name>).</article-title><source>Zoological Journal of the Linnean Society</source><volume>142</volume>(<issue>1</issue>): <fpage>1</fpage>–<lpage>82</lpage>. <ext-link xlink:type="simple" ext-link-type="doi" xlink:href="10.1111/j.1096-3642.2004.00123.x">https://doi.org/10.1111/j.1096-3642.2004.00123.x</ext-link></mixed-citation></ref></ref-list></tp:taxon-treatment>
