# Supplementary material for: ﻿A new genus and nine species of jumping spiders from Hainan Island, China (Araneae, Salticidae)
Source: Zookeys. 2022 Aug 18;1118:39–72. doi: 10.3897/zookeys.1118.89337 (PMC9848636; doi:10.3897/zookeys.1118.89337)
Supplement: XML Treatment for Marengo zhengi [file zookeys.1118.89337-treatment7.xml]

<!DOCTYPE tp:taxon-treatment
  PUBLIC "-//TaxonX//DTD Taxonomic Treatment Publishing DTD v0 20100105//EN" "tax-treatment-NSO.dtd">
<tp:taxon-treatment xmlns:tp="http://www.plazi.org/taxpub"><tp:treatment-meta><kwd-group><label>Taxon classification</label><kwd>
                <named-content content-type="kingdom">Animalia</named-content>
              </kwd><kwd>
                <named-content content-type="order">Araneae</named-content>
              </kwd><kwd>
                <named-content content-type="family">Salticidae</named-content>
              </kwd></kwd-group><mixed-citation publication-type="journal"><person-group><name><surname>Wang</surname><given-names>Cheng</given-names></name><name><surname>Li</surname><given-names>Shuqiang</given-names></name></person-group><article-title>﻿A new genus and nine species of jumping spiders from Hainan Island, China (<tp:taxon-name><tp:taxon-name-part taxon-name-part-type="order">Araneae</tp:taxon-name-part></tp:taxon-name>, <tp:taxon-name><tp:taxon-name-part taxon-name-part-type="family">Salticidae</tp:taxon-name-part></tp:taxon-name>)</article-title><source>Zookeys</source><day>18</day><month>08</month><year>2022</year><volume>1118</volume><fpage>39</fpage><lpage>72</lpage><pub-id pub-id-type="doi">10.3897/zookeys.1118.89337</pub-id></mixed-citation></tp:treatment-meta><tp:nomenclature><label>﻿</label><tp:taxon-name>
              <object-id xmlns:xlink="http://www.w3.org/1999/xlink" content-type="arpha" xlink:type="simple">62FA48F1-D0D0-594D-A508-EC44CADFC4B1</object-id>
              <tp:taxon-name-part taxon-name-part-type="genus" reg="Marengo">Marengo</tp:taxon-name-part>
              <tp:taxon-name-part taxon-name-part-type="species" reg="zhengi">zhengi</tp:taxon-name-part>
              <object-id xmlns:xlink="http://www.w3.org/1999/xlink" content-type="zoobank" xlink:type="simple">https://zoobank.org/5690ACA3-CD79-48CB-86F9-D89B9D95415A</object-id>
            </tp:taxon-name><tp:taxon-status xmlns:xlink="http://www.w3.org/1999/xlink" xlink:type="simple">sp. nov.</tp:taxon-status><xref ref-type="fig" rid="F8">Figs 8</xref><xref ref-type="fig" rid="F9">, 9</xref></tp:nomenclature><tp:treatment-sec sec-type="type material" id="SECID0ELSAG"><title>Type material.</title><p><bold><italic>Holotype</italic></bold> ♂ (<named-content xmlns:xlink="http://www.w3.org/1999/xlink" content-type="dwc:institutional_code" xlink:title="Institute of Zoology, Chinese Academy of Sciences" xlink:href="http://grbio.org/institution/institute-zoology-chinese-academy-sciences" xlink:type="simple">IZCAS</named-content>-Ar43186), China: Hainan: Lingshui County, Diaoluoshan National Nature Reserve, mountain near the river (<named-content xmlns:xlink="http://www.w3.org/1999/xlink" content-type="dwc:verbatimCoordinates" xlink:type="simple"><named-content content-type="geo-json" specific-use="{&#34;type&#34;:&#34;Point&#34;,&#34;coordinates&#34;:[109.854500,18.723167]}" id="NCID0E4SAG" xlink:type="simple">18°43.39'N, 109°51.27'E</named-content></named-content>, ca. 930 m), 10.viii.2010, G. Zheng leg. <bold><italic>Paratypes</italic></bold> 3♂2♀ (<named-content xmlns:xlink="http://www.w3.org/1999/xlink" content-type="dwc:institutional_code" xlink:title="Institute of Zoology, Chinese Academy of Sciences" xlink:href="http://grbio.org/institution/institute-zoology-chinese-academy-sciences" xlink:type="simple">IZCAS</named-content>-Ar43187–43191), same data as holotype; 2♂ (<named-content xmlns:xlink="http://www.w3.org/1999/xlink" content-type="dwc:institutional_code" xlink:title="Institute of Zoology, Chinese Academy of Sciences" xlink:href="http://grbio.org/institution/institute-zoology-chinese-academy-sciences" xlink:type="simple">IZCAS</named-content>-Ar43192–43193), around the Plank Road (<named-content xmlns:xlink="http://www.w3.org/1999/xlink" content-type="dwc:verbatimCoordinates" xlink:type="simple"><named-content content-type="geo-json" specific-use="{&#34;type&#34;:&#34;Point&#34;,&#34;coordinates&#34;:[109.866500,18.726000]}" id="NCID0EQTAG" xlink:type="simple">18°43.56'N, 109°51.99'E</named-content></named-content>, ca. 950 m), 08.viii.2010, G. Zheng leg.; 1♂ (<named-content xmlns:xlink="http://www.w3.org/1999/xlink" content-type="dwc:institutional_code" xlink:title="Institute of Zoology, Chinese Academy of Sciences" xlink:href="http://grbio.org/institution/institute-zoology-chinese-academy-sciences" xlink:type="simple">IZCAS</named-content>-Ar43194), around the Plank Road (<named-content xmlns:xlink="http://www.w3.org/1999/xlink" content-type="dwc:verbatimCoordinates" xlink:type="simple"><named-content content-type="geo-json" specific-use="{&#34;type&#34;:&#34;Point&#34;,&#34;coordinates&#34;:[109.863833,18.727833]}" id="NCID0E3TAG" xlink:type="simple">18°43.67'N, 109°51.83'E</named-content></named-content>, ca. 990 m), 09.viii.2010, G. Zheng leg.; 1♀ (<named-content xmlns:xlink="http://www.w3.org/1999/xlink" content-type="dwc:institutional_code" xlink:title="Institute of Zoology, Chinese Academy of Sciences" xlink:href="http://grbio.org/institution/institute-zoology-chinese-academy-sciences" xlink:type="simple">IZCAS</named-content>-Ar43195), around the Plank road near the waterfall (<named-content xmlns:xlink="http://www.w3.org/1999/xlink" content-type="dwc:verbatimCoordinates" xlink:type="simple"><named-content content-type="geo-json" specific-use="{&#34;type&#34;:&#34;Point&#34;,&#34;coordinates&#34;:[109.876667,18.724000]}" id="NCID0EIUAG" xlink:type="simple">18°43.44'N, 109°52.60'E</named-content></named-content>, ca. 500 m), 10.viii.2010, G. Zheng leg.</p></tp:treatment-sec><tp:treatment-sec sec-type="etymology" id="SECID0ENUAG"><title>Etymology.</title><p>The specific name is a patronym of Prof. Guo Zheng, the collector of the new species; noun (name) in genitive case.</p></tp:treatment-sec><tp:treatment-sec sec-type="diagnosis" id="SECID0ESUAG"><title>Diagnosis.</title><p><italic><tp:taxon-name><tp:taxon-name-part taxon-name-part-type="genus" reg="Marengo">Marengo</tp:taxon-name-part><tp:taxon-name-part taxon-name-part-type="species" reg="zhengi">zhengi</tp:taxon-name-part></tp:taxon-name></italic> sp. nov. closely resembles <italic><tp:taxon-name><tp:taxon-name-part taxon-name-part-type="genus" reg="Marengo">M.</tp:taxon-name-part><tp:taxon-name-part taxon-name-part-type="species" reg="deelemanae">deelemanae</tp:taxon-name-part></tp:taxon-name></italic> Benjamin, 2004 known from Prachuap Khiri Khan of Thailand in having a similar habitus and copulatory organs, but it differs in the following characters: (1) the embolus is lamellar distally (Fig. <xref ref-type="fig" rid="F8">8B, C, D</xref>), whereas it is bar-shaped in <italic><tp:taxon-name><tp:taxon-name-part taxon-name-part-type="genus" reg="Marengo">M.</tp:taxon-name-part><tp:taxon-name-part taxon-name-part-type="species" reg="deelemanae">deelemanae</tp:taxon-name-part></tp:taxon-name></italic> (<xref ref-type="bibr" rid="B2">Benjamin 2004</xref>: fig. 68E, F); (2) the <abbrev xmlns:xlink="http://www.w3.org/1999/xlink" xlink:title="retrolateral tibial apophysis" id="ABBRID0EBWAG" xlink:type="simple">RTA</abbrev> is almost uniform in width (Fig. <xref ref-type="fig" rid="F8">8B</xref>), whereas it is acutely narrowed medially in <italic><tp:taxon-name><tp:taxon-name-part taxon-name-part-type="genus" reg="Marengo">M.</tp:taxon-name-part><tp:taxon-name-part taxon-name-part-type="species" reg="deelemanae">deelemanae</tp:taxon-name-part></tp:taxon-name></italic> (<xref ref-type="bibr" rid="B2">Benjamin 2004</xref>: fig. 68E); (3) the copulatory ducts are extending exceed the copulatory openings proximally (Fig. <xref ref-type="fig" rid="F9">9C</xref>), whereas not exceed the copulatory openings in <italic><tp:taxon-name><tp:taxon-name-part taxon-name-part-type="genus" reg="Marengo">M.</tp:taxon-name-part><tp:taxon-name-part taxon-name-part-type="species" reg="deelemanae">deelemanae</tp:taxon-name-part></tp:taxon-name></italic> (<xref ref-type="bibr" rid="B2">Benjamin 2004</xref>: fig. 68D).</p><fig id="F8" position="float" orientation="portrait"><object-id xmlns:xlink="http://www.w3.org/1999/xlink" content-type="doi" xlink:type="simple">10.3897/zookeys.1118.89337.figure8</object-id><object-id xmlns:xlink="http://www.w3.org/1999/xlink" content-type="arpha" xlink:type="simple">4EF182E5-AAE5-58DE-AEF0-A9B47119BFFD</object-id><label>Figure 8.</label><caption><p>Male palp of <italic><tp:taxon-name><tp:taxon-name-part taxon-name-part-type="genus" reg="Marengo">Marengo</tp:taxon-name-part><tp:taxon-name-part taxon-name-part-type="species" reg="zhengi">zhengi</tp:taxon-name-part></tp:taxon-name></italic> sp. nov., holotype and paratype <bold>A</bold> holotype palp, prolateral <bold>B</bold> ditto, retrolateral <bold>C</bold> ditto, ventral <bold>D</bold> paratype bulb, retrolateral. Scale bars: 0.1 mm. Abbreviations: E – embolus; <abbrev xmlns:xlink="http://www.w3.org/1999/xlink" xlink:title="embolic coil" id="ABBRID0EGYAG" xlink:type="simple">EC</abbrev> – embolic coil; <abbrev xmlns:xlink="http://www.w3.org/1999/xlink" xlink:title="retrolateral tibial apophysis" id="ABBRID0EKYAG" xlink:type="simple">RTA</abbrev> – retrolateral tibial apophysis.</p></caption><graphic xmlns:xlink="http://www.w3.org/1999/xlink" xlink:href="zookeys-1118-039_article-89337__-g008.jpg" position="float" orientation="portrait" xlink:type="simple" id="oo_730842.jpg"><uri content-type="original_file" xlink:type="simple">https://binary.pensoft.net/fig/730842</uri></graphic></fig></tp:treatment-sec><tp:treatment-sec sec-type="description" id="SECID0ETYAG"><title>Description.</title><p><bold>Male</bold> (Figs <xref ref-type="fig" rid="F8">8</xref>, <xref ref-type="fig" rid="F9">9D–F, H, I</xref>). Total length 2.60. Carapace 1.34 long, 0.96 wide. Abdomen 1.32 long, 0.84 wide. Eye sizes and inter-distances: <abbrev xmlns:xlink="http://www.w3.org/1999/xlink" xlink:title="anterior median eye" id="ABBRID0EDZAG" xlink:type="simple">AME</abbrev> 0.28, <abbrev xmlns:xlink="http://www.w3.org/1999/xlink" xlink:title="anterior lateral eye" id="ABBRID0EHZAG" xlink:type="simple">ALE</abbrev> 0.10, <abbrev xmlns:xlink="http://www.w3.org/1999/xlink" xlink:title="posterior lateral eye" id="ABBRID0ELZAG" xlink:type="simple">PLE</abbrev> 0.12, <abbrev xmlns:xlink="http://www.w3.org/1999/xlink" xlink:title="anterior eye row width" id="ABBRID0EPZAG" xlink:type="simple">AERW</abbrev> 0.71, <abbrev xmlns:xlink="http://www.w3.org/1999/xlink" xlink:title="posterior eye row width" id="ABBRID0ETZAG" xlink:type="simple">PERW</abbrev> 0.75, <abbrev xmlns:xlink="http://www.w3.org/1999/xlink" xlink:title="eye field length" id="ABBRID0EXZAG" xlink:type="simple">EFL</abbrev> 0.48. Leg measurements: I 3.14 (0.88, 0.50, 0.83, 0.68, 0.25), II 1.81 (0.58, 0.30, 0.40, 0.33, 0.20), III 1.71 (0.53, 0.25, 0.35, 0.38, 0.20), IV 2.11 (0.68, 0.33, 0.50, 0.40, 0.20). Carapace elongate-oval, red-yellow, with a pair of dark dots on eye field and seven clusters of white patches of scales on thorax, covered with small papillae and thin setae. Chelicerae dark yellow, with two promarginal and four retromarginal teeth. Endites colored as chelicerae, with dense, dark setae anteriorly. Labium darker than endites, almost linguiform. Sternum almost oval. Legs yellow to red-yellow; leg I robust, with enlarged tibia with dense, leaf-like scales, and three pairs of macrosetae ventrally; other legs pale to brown. Abdomen elongate-oval, dorsum yellow to dark brown, with pair of small, round, white spots of scales at anterolateral margin, a broad, longitudinal, brown band followed by irregular yellow patch, and pair of round, white patches mediolaterally, entirely covered by large scutum; venter pale to brown. Palp (Fig. <xref ref-type="fig" rid="F8">8A–D</xref>): tibia short, with straight <abbrev xmlns:xlink="http://www.w3.org/1999/xlink" xlink:title="retrolateral tibial apophysis" id="ABBRID0E6ZAG" xlink:type="simple">RTA</abbrev> of nearly uniform width, slightly shorter than its length, and blunt apically in retrolateral view; bulb bugling; embolus coiled ~3 ×, tapered, lamellar distally.</p><fig id="F9" position="float" orientation="portrait"><object-id xmlns:xlink="http://www.w3.org/1999/xlink" content-type="doi" xlink:type="simple">10.3897/zookeys.1118.89337.figure9</object-id><object-id xmlns:xlink="http://www.w3.org/1999/xlink" content-type="arpha" xlink:type="simple">867F8966-40D9-5C8E-BDEE-FE1BAFF8535D</object-id><label>Figure 9.</label><caption><p><italic><tp:taxon-name><tp:taxon-name-part taxon-name-part-type="genus" reg="Marengo">Marengo</tp:taxon-name-part><tp:taxon-name-part taxon-name-part-type="species" reg="zhengi">zhengi</tp:taxon-name-part></tp:taxon-name></italic> sp. nov., male holotype and female paratype <bold>A, B</bold> epigyne, ventral <bold>C</bold> vulva, dorsal <bold>D</bold> holotype habitus, dorsal <bold>E</bold> ditto, lateral <bold>F</bold> ditto, ventral <bold>G</bold> female paratype habitus, dorsal <bold>H</bold> holotype carapace, frontal <bold>I</bold> holotype leg I, retrolateral. Scale bars: 0.1 mm (<bold>A–C</bold>); 0.2 mm (<bold>H, I</bold>); 0.5 mm (<bold>D–G</bold>). Abbreviations: <abbrev xmlns:xlink="http://www.w3.org/1999/xlink" xlink:title="atrium" id="ABBRID0EM2AG" xlink:type="simple">At</abbrev> – atrium; <abbrev xmlns:xlink="http://www.w3.org/1999/xlink" xlink:title="copulatory duct" id="ABBRID0EQ2AG" xlink:type="simple">CD</abbrev> – copulatory duct; <abbrev xmlns:xlink="http://www.w3.org/1999/xlink" xlink:title="fertilization duct" id="ABBRID0EU2AG" xlink:type="simple">FD</abbrev> – fertilization duct; <abbrev xmlns:xlink="http://www.w3.org/1999/xlink" xlink:title="median septum" id="ABBRID0EY2AG" xlink:type="simple">MS</abbrev> – median septum; S – spermatheca.</p></caption><graphic xmlns:xlink="http://www.w3.org/1999/xlink" xlink:href="zookeys-1118-039_article-89337__-g009.jpg" position="float" orientation="portrait" xlink:type="simple" id="oo_730843.jpg"><uri content-type="original_file" xlink:type="simple">https://binary.pensoft.net/fig/730843</uri></graphic></fig><p><bold>Female</bold> (Fig. <xref ref-type="fig" rid="F9">9A–C, G</xref>). Total length 2.73. Carapace 1.23 long, 0.87 wide. Abdomen 1.40 long, 0.92 wide. Eye sizes and inter-distances: <abbrev xmlns:xlink="http://www.w3.org/1999/xlink" xlink:title="anterior median eye" id="ABBRID0EJ3AG" xlink:type="simple">AME</abbrev> 0.29, <abbrev xmlns:xlink="http://www.w3.org/1999/xlink" xlink:title="anterior lateral eye" id="ABBRID0EN3AG" xlink:type="simple">ALE</abbrev> 0.10, <abbrev xmlns:xlink="http://www.w3.org/1999/xlink" xlink:title="posterior lateral eye" id="ABBRID0ER3AG" xlink:type="simple">PLE</abbrev> 0.12, <abbrev xmlns:xlink="http://www.w3.org/1999/xlink" xlink:title="anterior eye row width" id="ABBRID0EV3AG" xlink:type="simple">AERW</abbrev> 0.70, <abbrev xmlns:xlink="http://www.w3.org/1999/xlink" xlink:title="posterior eye row width" id="ABBRID0EZ3AG" xlink:type="simple">PERW</abbrev> 0.77, <abbrev xmlns:xlink="http://www.w3.org/1999/xlink" xlink:title="eye field length" id="ABBRID0E43AG" xlink:type="simple">EFL</abbrev> 0.48. Leg measurements: I 2.14 (0.65, 0.33, 0.53, 0.40, 0.23), II 1.61 (0.50, 0.25, 0.33, 0.30, 0.23), III 1.59 (0.45, 0.23, 0.30, 0.38, 0.23), IV 1.96 (0.63, 0.25, 0.45, 0.40, 0.23). Habitus (Fig. <xref ref-type="fig" rid="F9">9G</xref>) similar to that of male except pale, with unmodified tibia I lacking leaf-like scales and replaced with several long setae ventrally. Epigyne (Fig. <xref ref-type="fig" rid="F9">9A–C</xref>): atria paired, anteriorly located, ~ 1.5 × longer than wide, separated by narrow septum; copulatory openings beneath posterior edges of atria; copulatory ducts long, widened proximally, forming complicated coils; spermathecae sub-oval; fertilization ducts elongated, lamellar.</p></tp:treatment-sec><tp:treatment-sec sec-type="distribution" id="SECID0EJ4AG"><title>Distribution.</title><p>Only known from the type locality on Hainan Island, China.</p></tp:treatment-sec><ref-list><ref id="B2"><mixed-citation xmlns:xlink="http://www.w3.org/1999/xlink" xlink:type="simple"><person-group><name name-style="western"><surname>Benjamin</surname><given-names>SP</given-names></name></person-group> (<year>2004</year>) <article-title>Taxonomic revision and phylogenetic hypothesis for the jumping spider subfamily <tp:taxon-name><tp:taxon-name-part taxon-name-part-type="subfamily">Ballinae</tp:taxon-name-part></tp:taxon-name> (<tp:taxon-name><tp:taxon-name-part taxon-name-part-type="order">Araneae</tp:taxon-name-part></tp:taxon-name>, <tp:taxon-name><tp:taxon-name-part taxon-name-part-type="family">Salticidae</tp:taxon-name-part></tp:taxon-name>).</article-title><source>Zoological Journal of the Linnean Society</source><volume>142</volume>(<issue>1</issue>): <fpage>1</fpage>–<lpage>82</lpage>. <ext-link xlink:type="simple" ext-link-type="doi" xlink:href="10.1111/j.1096-3642.2004.00123.x">https://doi.org/10.1111/j.1096-3642.2004.00123.x</ext-link></mixed-citation></ref></ref-list></tp:taxon-treatment>
