# Supplementary material for: ﻿A new genus and nine species of jumping spiders from Hainan Island, China (Araneae, Salticidae)
Source: Zookeys. 2022 Aug 18;1118:39–72. doi: 10.3897/zookeys.1118.89337 (PMC9848636; doi:10.3897/zookeys.1118.89337)
Supplement: XML Treatment for Nungia tangi [file zookeys.1118.89337-treatment9.xml]

<!DOCTYPE tp:taxon-treatment
  PUBLIC "-//TaxonX//DTD Taxonomic Treatment Publishing DTD v0 20100105//EN" "tax-treatment-NSO.dtd">
<tp:taxon-treatment xmlns:tp="http://www.plazi.org/taxpub"><tp:treatment-meta><kwd-group><label>Taxon classification</label><kwd>
                <named-content content-type="kingdom">Animalia</named-content>
              </kwd><kwd>
                <named-content content-type="order">Araneae</named-content>
              </kwd><kwd>
                <named-content content-type="family">Salticidae</named-content>
              </kwd></kwd-group><mixed-citation publication-type="journal"><person-group><name><surname>Wang</surname><given-names>Cheng</given-names></name><name><surname>Li</surname><given-names>Shuqiang</given-names></name></person-group><article-title>﻿A new genus and nine species of jumping spiders from Hainan Island, China (<tp:taxon-name><tp:taxon-name-part taxon-name-part-type="order">Araneae</tp:taxon-name-part></tp:taxon-name>, <tp:taxon-name><tp:taxon-name-part taxon-name-part-type="family">Salticidae</tp:taxon-name-part></tp:taxon-name>)</article-title><source>Zookeys</source><day>18</day><month>08</month><year>2022</year><volume>1118</volume><fpage>39</fpage><lpage>72</lpage><pub-id pub-id-type="doi">10.3897/zookeys.1118.89337</pub-id></mixed-citation></tp:treatment-meta><tp:nomenclature><label>﻿</label><tp:taxon-name>
              <object-id xmlns:xlink="http://www.w3.org/1999/xlink" content-type="arpha" xlink:type="simple">910D6C6D-4C32-5F9F-9224-9AF0D142DB7E</object-id>
              <tp:taxon-name-part taxon-name-part-type="genus" reg="Nungia">Nungia</tp:taxon-name-part>
              <tp:taxon-name-part taxon-name-part-type="species" reg="tangi">tangi</tp:taxon-name-part>
              <object-id xmlns:xlink="http://www.w3.org/1999/xlink" content-type="zoobank" xlink:type="simple">https://zoobank.org/85DDE8DF-DE75-4859-9E95-8335506E73AA</object-id>
            </tp:taxon-name><tp:taxon-status xmlns:xlink="http://www.w3.org/1999/xlink" xlink:type="simple">sp. nov.</tp:taxon-status><xref ref-type="fig" rid="F10">Figs 10</xref><xref ref-type="fig" rid="F11">, 11</xref></tp:nomenclature><tp:treatment-sec sec-type="type material" id="SECID0EJBBG"><title>Type material.</title><p><bold><italic>Holotype</italic></bold> ♂ (<abbrev xmlns:xlink="http://www.w3.org/1999/xlink" xlink:title="Tongren University" id="ABBRID0EUBBG" xlink:type="simple">TRU</abbrev>-<abbrev xmlns:xlink="http://www.w3.org/1999/xlink" xlink:title="junction duct of spermathecae" id="ABBRID0EYBBG" xlink:type="simple">JS</abbrev> 0634), China: Hainan: Ledong County, Jianfeng Village, Jianfengling National Nature Reserve, Yulingu (<named-content xmlns:xlink="http://www.w3.org/1999/xlink" content-type="dwc:verbatimCoordinates" xlink:type="simple"><named-content content-type="geo-json" specific-use="{&#34;type&#34;:&#34;Point&#34;,&#34;coordinates&#34;:[108.922000,18.749333]}" id="NCID0E6BBG" xlink:type="simple">18°44.96'N, 108°55.32'E</named-content></named-content>, ca. 650 m), 13.iv.2020, C. Wang &amp; Y.F. Yang leg. <bold><italic>Paratype</italic></bold>: 1♀ (<abbrev xmlns:xlink="http://www.w3.org/1999/xlink" xlink:title="Tongren University" id="ABBRID0EHCBG" xlink:type="simple">TRU</abbrev>-<abbrev xmlns:xlink="http://www.w3.org/1999/xlink" xlink:title="junction duct of spermathecae" id="ABBRID0ELCBG" xlink:type="simple">JS</abbrev> 0635), same data as holotype.</p></tp:treatment-sec><tp:treatment-sec sec-type="etymology" id="SECID0EPCBG"><title>Etymology.</title><p>The specific name is a patronym of Dr. Guo Tang, who conducted important research on the taxonomy of the crab spiders of Hainan Island; noun (name) in genitive case.</p></tp:treatment-sec><tp:treatment-sec sec-type="diagnosis" id="SECID0EUCBG"><title>Diagnosis.</title><p><italic><tp:taxon-name><tp:taxon-name-part taxon-name-part-type="genus" reg="Nungia">Nungia</tp:taxon-name-part><tp:taxon-name-part taxon-name-part-type="species" reg="tangi">tangi</tp:taxon-name-part></tp:taxon-name></italic> sp. nov. resembles <italic><tp:taxon-name><tp:taxon-name-part taxon-name-part-type="genus" reg="Nungia">N.</tp:taxon-name-part><tp:taxon-name-part taxon-name-part-type="species" reg="epigynalis">epigynalis</tp:taxon-name-part></tp:taxon-name></italic> Żabka, 1985 known from China, Vietnam, and Japan in the general shape of copulatory organs, but it can be easily distinguished by the following characters: (1) the presence of <abbrev xmlns:xlink="http://www.w3.org/1999/xlink" xlink:title="dorsal tibial apophysis" id="ABBRID0EQDBG" xlink:type="simple">DTA</abbrev> (Fig. <xref ref-type="fig" rid="F10">10B, D</xref>), whereas absent in <italic><tp:taxon-name><tp:taxon-name-part taxon-name-part-type="genus" reg="Nungia">N.</tp:taxon-name-part><tp:taxon-name-part taxon-name-part-type="species" reg="epigynalis">epigynalis</tp:taxon-name-part></tp:taxon-name></italic> (<xref ref-type="bibr" rid="B14">Peng 2020</xref>: fig. 184f); (2) the <abbrev xmlns:xlink="http://www.w3.org/1999/xlink" xlink:title="retrolateral tibial apophysis" id="ABBRID0EHEBG" xlink:type="simple">RTA</abbrev> is directed upward in retrolateral view (Fig. <xref ref-type="fig" rid="F10">10B</xref>), whereas it is curved retrolaterally in <italic><tp:taxon-name><tp:taxon-name-part taxon-name-part-type="genus" reg="Nungia">N.</tp:taxon-name-part><tp:taxon-name-part taxon-name-part-type="species" reg="epigynalis">epigynalis</tp:taxon-name-part></tp:taxon-name></italic> (<xref ref-type="bibr" rid="B14">Peng 2020</xref>: fig. 184f); (3) the spermathecae are eggplant-shaped (Fig. <xref ref-type="fig" rid="F11">11B</xref>), whereas they are oval in <italic><tp:taxon-name><tp:taxon-name-part taxon-name-part-type="genus" reg="Nungia">N.</tp:taxon-name-part><tp:taxon-name-part taxon-name-part-type="species" reg="epigynalis">epigynalis</tp:taxon-name-part></tp:taxon-name></italic> (<xref ref-type="bibr" rid="B14">Peng 2020</xref>: fig. 184 i, j).</p><fig id="F10" position="float" orientation="portrait"><object-id xmlns:xlink="http://www.w3.org/1999/xlink" content-type="doi" xlink:type="simple">10.3897/zookeys.1118.89337.figure10</object-id><object-id xmlns:xlink="http://www.w3.org/1999/xlink" content-type="arpha" xlink:type="simple">9C824249-349A-54B4-99BF-97D1923A1D60</object-id><label>Figure 10.</label><caption><p>Male palp of <italic><tp:taxon-name><tp:taxon-name-part taxon-name-part-type="genus" reg="Nungia">Nungia</tp:taxon-name-part><tp:taxon-name-part taxon-name-part-type="species" reg="tangi">tangi</tp:taxon-name-part></tp:taxon-name></italic> sp. nov., holotype <bold>A</bold> prolateral <bold>B</bold> retrolateral <bold>C</bold> ventral <bold>D</bold> dorsal. Scale bars: 0.1 mm. Abbreviations: <abbrev xmlns:xlink="http://www.w3.org/1999/xlink" xlink:title="dorsal tibial apophysis" id="ABBRID0EMGBG" xlink:type="simple">DTA</abbrev> – dorsal tibial apophysis; E – embolus; <abbrev xmlns:xlink="http://www.w3.org/1999/xlink" xlink:title="retrolateral tibial apophysis" id="ABBRID0EQGBG" xlink:type="simple">RTA</abbrev> – retrolateral tibial apophysis; <abbrev xmlns:xlink="http://www.w3.org/1999/xlink" xlink:title="sperm duct" id="ABBRID0EUGBG" xlink:type="simple">SD</abbrev> – sperm duct.</p></caption><graphic xmlns:xlink="http://www.w3.org/1999/xlink" xlink:href="zookeys-1118-039_article-89337__-g010.jpg" position="float" orientation="portrait" xlink:type="simple" id="oo_730844.jpg"><uri content-type="original_file" xlink:type="simple">https://binary.pensoft.net/fig/730844</uri></graphic></fig></tp:treatment-sec><tp:treatment-sec sec-type="description" id="SECID0E4GBG"><title>Description.</title><p><bold>Male</bold> (Figs <xref ref-type="fig" rid="F10">10</xref>, <xref ref-type="fig" rid="F11">11C–E, G–I</xref>). Total length 4.63. Carapace 1.83 long, 1.33 wide. Abdomen 2.63 long, 1.04 wide. Eye sizes and inter-distances: <abbrev xmlns:xlink="http://www.w3.org/1999/xlink" xlink:title="anterior median eye" id="ABBRID0ENHBG" xlink:type="simple">AME</abbrev> 0.41, <abbrev xmlns:xlink="http://www.w3.org/1999/xlink" xlink:title="anterior lateral eye" id="ABBRID0ERHBG" xlink:type="simple">ALE</abbrev> 0.20, <abbrev xmlns:xlink="http://www.w3.org/1999/xlink" xlink:title="posterior lateral eye" id="ABBRID0EVHBG" xlink:type="simple">PLE</abbrev> 0.20, <abbrev xmlns:xlink="http://www.w3.org/1999/xlink" xlink:title="anterior eye row width" id="ABBRID0EZHBG" xlink:type="simple">AERW</abbrev> 1.21, <abbrev xmlns:xlink="http://www.w3.org/1999/xlink" xlink:title="posterior eye row width" id="ABBRID0E4HBG" xlink:type="simple">PERW</abbrev> 1.29, <abbrev xmlns:xlink="http://www.w3.org/1999/xlink" xlink:title="eye field length" id="ABBRID0EBIBG" xlink:type="simple">EFL</abbrev> 0.83. Leg measurements: I 3.92 (1.13, 0.78, 0.88, 0.63, 0.50), II 2.58 (0.78, 0.50, 0.60, 0.40, 0.30), III 2.43 (0.75, 0.40, 0.45, 0.53, 0.30), IV 3.25 (1.05, 0.50, 0.75, 0.65, 0.30). Carapace red-brown, with an irregular dark patch in eye field and narrow, orange central stripe posteromedially, covered with sparse, white setae. Fovea punctiform. Chelicerae dark yellow, with two promarginal teeth and one retromarginal tooth. Endites colored as chelicerae, longer than wide, slightly widened distally, with dense setae on inner margins. Labium sub-linguiform, paler terminally. Sternum elongate-oval, &gt; 1.5 × longer than wide. Legs I robust, with slightly enlarged femora and tibiae, and bearing dense, leaf-like scales ventrally on patellae and tibiae; other legs yellow to brown. Abdomen elongated, dorsum brown to dark brown, with the transverse, undulate streak at posterior 1/3, partly covered by a scutum anteromedially; venter pale to brown, with lateral, dotted lines. Palp (Fig. <xref ref-type="fig" rid="F10">10A–D</xref>): tibia short, with tapered <abbrev xmlns:xlink="http://www.w3.org/1999/xlink" xlink:title="retrolateral tibial apophysis" id="ABBRID0EJIBG" xlink:type="simple">RTA</abbrev> strongly sclerotized at distal 1/3, and blunt apically, and sub-triangular <abbrev xmlns:xlink="http://www.w3.org/1999/xlink" xlink:title="dorsal tibial apophysis" id="ABBRID0ENIBG" xlink:type="simple">DTA</abbrev>; bulb swollen; embolus straight, strongly sclerotized, originates from antero-prolateral edge of bulb, extending antero-retrolaterally, with blunt apex.</p><fig id="F11" position="float" orientation="portrait"><object-id xmlns:xlink="http://www.w3.org/1999/xlink" content-type="doi" xlink:type="simple">10.3897/zookeys.1118.89337.figure11</object-id><object-id xmlns:xlink="http://www.w3.org/1999/xlink" content-type="arpha" xlink:type="simple">028F1B6F-0EF0-5C01-958E-908331CD394A</object-id><label>Figure 11.</label><caption><p><italic><tp:taxon-name><tp:taxon-name-part taxon-name-part-type="genus" reg="Nungia">Nungia</tp:taxon-name-part><tp:taxon-name-part taxon-name-part-type="species" reg="tangi">tangi</tp:taxon-name-part></tp:taxon-name></italic> sp. nov., male holotype and female paratype <bold>A</bold> epigyne, ventral <bold>B</bold> vulva, dorsal <bold>C</bold> holotype habitus, dorsal <bold>D</bold> ditto, lateral <bold>E</bold> ditto, ventral <bold>F</bold> female paratype habitus, dorsal <bold>G</bold> holotype carapace, frontal <bold>H</bold> holotype chelicera, posterior <bold>I</bold> holotype leg I, prolateral. Scale bars: 0.1 mm (<bold>A, B, H</bold>); 0.2 mm (<bold>G, I</bold>); 0.5 mm (<bold>C–F</bold>). Abbreviations: <abbrev xmlns:xlink="http://www.w3.org/1999/xlink" xlink:title="accessory gland" id="ABBRID0E3JBG" xlink:type="simple">AG</abbrev> – accessory gland; <abbrev xmlns:xlink="http://www.w3.org/1999/xlink" xlink:title="basal epigynal plate" id="ABBRID0EAKBG" xlink:type="simple">BP</abbrev> – basal epigynal plate; <abbrev xmlns:xlink="http://www.w3.org/1999/xlink" xlink:title="copulatory duct" id="ABBRID0EEKBG" xlink:type="simple">CD</abbrev> – copulatory duct; <abbrev xmlns:xlink="http://www.w3.org/1999/xlink" xlink:title="copulatory opening" id="ABBRID0EIKBG" xlink:type="simple">CO</abbrev> – copulatory opening; <abbrev xmlns:xlink="http://www.w3.org/1999/xlink" xlink:title="fertilization duct" id="ABBRID0EMKBG" xlink:type="simple">FD</abbrev> – fertilization duct; S – spermatheca.</p></caption><graphic xmlns:xlink="http://www.w3.org/1999/xlink" xlink:href="zookeys-1118-039_article-89337__-g011.jpg" position="float" orientation="portrait" xlink:type="simple" id="oo_730845.jpg"><uri content-type="original_file" xlink:type="simple">https://binary.pensoft.net/fig/730845</uri></graphic></fig><p><bold>Female</bold> (Fig. <xref ref-type="fig" rid="F11">11A, B, F</xref>). Total length 5.75. Carapace 2.04 long, 1.51 wide. Abdomen 3.23 long, 1.45 wide. Eye sizes and inter-distances: <abbrev xmlns:xlink="http://www.w3.org/1999/xlink" xlink:title="anterior median eye" id="ABBRID0E4KBG" xlink:type="simple">AME</abbrev> 0.43, <abbrev xmlns:xlink="http://www.w3.org/1999/xlink" xlink:title="anterior lateral eye" id="ABBRID0EBLBG" xlink:type="simple">ALE</abbrev> 0.22, <abbrev xmlns:xlink="http://www.w3.org/1999/xlink" xlink:title="posterior lateral eye" id="ABBRID0EFLBG" xlink:type="simple">PLE</abbrev> 0.22, <abbrev xmlns:xlink="http://www.w3.org/1999/xlink" xlink:title="anterior eye row width" id="ABBRID0EJLBG" xlink:type="simple">AERW</abbrev> 1.30, <abbrev xmlns:xlink="http://www.w3.org/1999/xlink" xlink:title="posterior eye row width" id="ABBRID0ENLBG" xlink:type="simple">PERW</abbrev> 1.43, <abbrev xmlns:xlink="http://www.w3.org/1999/xlink" xlink:title="eye field length" id="ABBRID0ERLBG" xlink:type="simple">EFL</abbrev> 0.89. Leg measurements: I 3.02 (0.78, 0.65, 0.78, 0.43, 0.38), II missing, III 2.65 (0.75, 0.45, 0.50, 0.65, 0.30), IV 3.66 (1.13, 0.63, 0.90, 0.70, 0.30). Habitus (Fig. <xref ref-type="fig" rid="F11">11F</xref>) similar to that of male except without dorsal abdominal scutum. Epigyne (Fig. <xref ref-type="fig" rid="F11">11A, B</xref>): almost as long as wide, with arc-shaped basal plate; copulatory openings almost round, anteriorly located, separated from each other by ~ 1/2 width of basal plate; copulatory ducts very short, with lamellar accessory glands; spermathecae eggplant-shaped, separated from each other by 1/3 their width; fertilization ducts lamellar, broad, extending anterolaterally.</p></tp:treatment-sec><tp:treatment-sec sec-type="distribution" id="SECID0E4LBG"><title>Distribution.</title><p>Only known from the type locality, Hainan Island, China.</p></tp:treatment-sec><tp:treatment-sec sec-type="comments" id="SECID0ECMBG"><title>Comments.</title><p>The species is placed into <italic><tp:taxon-name><tp:taxon-name-part taxon-name-part-type="genus" reg="Nungia">Nungia</tp:taxon-name-part></tp:taxon-name></italic> due to its general resemblance to the <italic><tp:taxon-name><tp:taxon-name-part taxon-name-part-type="genus" reg="Nungia">N.</tp:taxon-name-part><tp:taxon-name-part taxon-name-part-type="species" reg="epigynalis">epigynalis</tp:taxon-name-part></tp:taxon-name></italic> Żabka, 1985. However, it also possesses some characters, such as the presence of long, dense, leaf-like scales ventrally on the patellae and tibiae I in both sexes, having two tibia apophyses of male palp and elongated spermathecae which are different from the latter. And so, its generic position may need further confirmation.</p></tp:treatment-sec><ref-list><ref id="B14"><mixed-citation xmlns:xlink="http://www.w3.org/1999/xlink" xlink:type="simple"><person-group><name name-style="western"><surname>Peng</surname><given-names>X</given-names></name></person-group> (<year>2020</year>) <source>Fauna Sinica, Invertebrata 53, <tp:taxon-name><tp:taxon-name-part taxon-name-part-type="class">Arachnida</tp:taxon-name-part></tp:taxon-name>: <tp:taxon-name><tp:taxon-name-part taxon-name-part-type="order">Araneae</tp:taxon-name-part></tp:taxon-name>: <tp:taxon-name><tp:taxon-name-part taxon-name-part-type="family">Salticidae</tp:taxon-name-part></tp:taxon-name>.</source><publisher-name>Science Press</publisher-name>, <publisher-loc>Beijing</publisher-loc>, <size units="page">612 pp</size>.</mixed-citation></ref></ref-list></tp:taxon-treatment>
