# Supplementary material for: ﻿A new genus and nine species of jumping spiders from Hainan Island, China (Araneae, Salticidae)
Source: Zookeys. 2022 Aug 18;1118:39–72. doi: 10.3897/zookeys.1118.89337 (PMC9848636; doi:10.3897/zookeys.1118.89337)
Supplement: XML Treatment for Pengmarengo [file zookeys.1118.89337-treatment10.xml]

<!DOCTYPE tp:taxon-treatment
  PUBLIC "-//TaxonX//DTD Taxonomic Treatment Publishing DTD v0 20100105//EN" "tax-treatment-NSO.dtd">
<tp:taxon-treatment xmlns:tp="http://www.plazi.org/taxpub"><tp:treatment-meta><kwd-group><label>Taxon classification</label><kwd>
                <named-content content-type="kingdom">Animalia</named-content>
              </kwd><kwd>
                <named-content content-type="order">Araneae</named-content>
              </kwd><kwd>
                <named-content content-type="family">Salticidae</named-content>
              </kwd></kwd-group><mixed-citation publication-type="journal"><person-group><name><surname>Wang</surname><given-names>Cheng</given-names></name><name><surname>Li</surname><given-names>Shuqiang</given-names></name></person-group><article-title>﻿A new genus and nine species of jumping spiders from Hainan Island, China (<tp:taxon-name><tp:taxon-name-part taxon-name-part-type="order">Araneae</tp:taxon-name-part></tp:taxon-name>, <tp:taxon-name><tp:taxon-name-part taxon-name-part-type="family">Salticidae</tp:taxon-name-part></tp:taxon-name>)</article-title><source>Zookeys</source><day>18</day><month>08</month><year>2022</year><volume>1118</volume><fpage>39</fpage><lpage>72</lpage><pub-id pub-id-type="doi">10.3897/zookeys.1118.89337</pub-id></mixed-citation></tp:treatment-meta><tp:nomenclature><label>﻿Genus</label><tp:taxon-name>
              <object-id xmlns:xlink="http://www.w3.org/1999/xlink" content-type="arpha" xlink:type="simple">FF1249D6-784D-584E-A356-3C77CDC3E7F6</object-id>
              <tp:taxon-name-part taxon-name-part-type="genus" reg="Pengmarengo">Pengmarengo</tp:taxon-name-part>
              <object-id xmlns:xlink="http://www.w3.org/1999/xlink" content-type="zoobank" xlink:type="simple">https://zoobank.org/BA4E5B47-123C-4918-889C-F0C39EC9FF26</object-id>
            </tp:taxon-name><tp:taxon-status xmlns:xlink="http://www.w3.org/1999/xlink" xlink:type="simple">gen. nov.</tp:taxon-status></tp:nomenclature><tp:treatment-sec sec-type="type species" id="SECID0E5NBG"><title>Type species.</title><p><italic><tp:taxon-name><tp:taxon-name-part taxon-name-part-type="genus" reg="Pengmarengo">Pengmarengo</tp:taxon-name-part><tp:taxon-name-part taxon-name-part-type="species" reg="yangi">yangi</tp:taxon-name-part></tp:taxon-name></italic> sp. nov. from China.</p></tp:treatment-sec><tp:treatment-sec sec-type="etymology" id="SECID0EPOBG"><title>Etymology.</title><p>The generic name is a combination of the first name of Prof. Xianjin Peng, a renowned jumping spider expert, and the related genus <italic><tp:taxon-name><tp:taxon-name-part taxon-name-part-type="genus" reg="Marengo">Marengo</tp:taxon-name-part></tp:taxon-name></italic>. The gender is feminine.</p></tp:treatment-sec><tp:treatment-sec sec-type="diagnosis" id="SECID0E3OBG"><title>Diagnosis.</title><p><italic><tp:taxon-name><tp:taxon-name-part taxon-name-part-type="genus" reg="Pengmarengo">Pengmarengo</tp:taxon-name-part></tp:taxon-name></italic> gen. nov. can be easily distinguished from <tp:taxon-name><tp:taxon-name-part taxon-name-part-type="tribe">Ballini</tp:taxon-name-part></tp:taxon-name> genera except for <italic><tp:taxon-name><tp:taxon-name-part taxon-name-part-type="genus" reg="Afromarengo">Afromarengo</tp:taxon-name-part></tp:taxon-name></italic>, <italic><tp:taxon-name><tp:taxon-name-part taxon-name-part-type="genus" reg="Indomarengo">Indomarengo</tp:taxon-name-part></tp:taxon-name></italic>, <italic><tp:taxon-name><tp:taxon-name-part taxon-name-part-type="genus" reg="Leikung">Leikung</tp:taxon-name-part></tp:taxon-name></italic>, and <italic><tp:taxon-name><tp:taxon-name-part taxon-name-part-type="genus" reg="Marengo">Marengo</tp:taxon-name-part></tp:taxon-name></italic> by the presence of ventral, leaf-like scales on tibiae I (<xref ref-type="bibr" rid="B2">Benjamin 2004</xref>; <xref ref-type="bibr" rid="B1">Azarkina and Haddad 2020</xref>). It can be easily distinguished from <italic><tp:taxon-name><tp:taxon-name-part taxon-name-part-type="genus" reg="Leikung">Leikung</tp:taxon-name-part></tp:taxon-name></italic> by the not raised PME and only five macrosetae on tibiae I, whereas PME is raised and there are eight macrosetae on tibiae I in <italic><tp:taxon-name><tp:taxon-name-part taxon-name-part-type="genus" reg="Leikung">Leikung</tp:taxon-name-part></tp:taxon-name></italic> (<xref ref-type="bibr" rid="B2">Benjamin 2004</xref>: fig. 49D). It differs from the other three genera by the: (1) unmodified femora I, whereas enlarged in <italic><tp:taxon-name><tp:taxon-name-part taxon-name-part-type="genus" reg="Afromarengo">Afromarengo</tp:taxon-name-part></tp:taxon-name></italic>, and <italic><tp:taxon-name><tp:taxon-name-part taxon-name-part-type="genus" reg="Marengo">Marengo</tp:taxon-name-part></tp:taxon-name></italic> (<xref ref-type="bibr" rid="B1">Azarkina and Haddad 2020</xref>: figs 90, 91, 97–99, 105, 106, 112, 113; <xref ref-type="bibr" rid="B23">Wanless 1978</xref>: figs 1C, 3E, 10E); (2) very flat carapace, which is &gt; 3 × longer than wide in lateral view, with the facial length almost equal to the <abbrev xmlns:xlink="http://www.w3.org/1999/xlink" xlink:title="anterior median eye" id="ABBRID0E1RBG" xlink:type="simple">AME</abbrev> diameter, and without a distinct clypeus, whereas carapace is &lt; 3 × longer than wide in lateral view, with facial length greater than the <abbrev xmlns:xlink="http://www.w3.org/1999/xlink" xlink:title="anterior median eye" id="ABBRID0E5RBG" xlink:type="simple">AME</abbrev> diameter and with a distinct clypeus in the three genera (<xref ref-type="bibr" rid="B23">Wanless 1978</xref>: figs 1D, 3D; <xref ref-type="bibr" rid="B2">Benjamin 2004</xref>: figs 38C, 39A; <xref ref-type="bibr" rid="B1">Azarkina and Haddad 2020</xref>: figs 88, 89, 94, 96, 103, 104, 110, 111, 121, 122, 142, 143); (3) the presence of pair of white patches on the dorsum of abdomen, whereas absent in <italic><tp:taxon-name><tp:taxon-name-part taxon-name-part-type="genus" reg="Afromarengo">Afromarengo</tp:taxon-name-part></tp:taxon-name></italic>, and <italic><tp:taxon-name><tp:taxon-name-part taxon-name-part-type="genus" reg="Indomarengo">Indomarengo</tp:taxon-name-part></tp:taxon-name></italic> (<xref ref-type="bibr" rid="B2">Benjamin 2004</xref>: figs 38A, 41C, 42E; <xref ref-type="bibr" rid="B1">Azarkina and Haddad 2020</xref>: figs 87, 92 100, 108, 119, 142); (4) specific form of the copulatory ducts which extend posterolaterally before reversing direction completely or partly, causing the copulatory ducts to overlap anteromedially, and the prominent spermathecae, whereas copulatory ducts do not overlap and spermathecae are not prominent in the three genera (<xref ref-type="bibr" rid="B23">Wanless 1978</xref>: figs 1J, 3C; <xref ref-type="bibr" rid="B2">Benjamin 2004</xref>: fig. 39C; <xref ref-type="bibr" rid="B1">Azarkina and Haddad 2020</xref>: figs 83, 138).</p></tp:treatment-sec><tp:treatment-sec sec-type="description" id="SECID0EQTBG"><title>Description.</title><p>Small to medium spiders, both sexes with similar habitus. Carapace flat, &gt; 3 × longer than wide in lateral view, covered with small papillae and larger piliferous papillae, usually with four clusters of white scales, of which two postero-lateral to AMEs and other two posterolaterally located on thorax. Fovea and clypeus indistinct. Chelicerae yellow to red-brown, with two promarginal and three retromarginal teeth. Endites longer than wide, with pale ental sides bearing dark setae. Labium usual shape. Sternum elongated, sub-fusiform. Legs I robust, with enlarged tibia with a cluster of ventral, leaf-like scales and five ventral macrosetae in both sexes, other legs pale to yellow, mostly with dark brown stripes laterally on femora and tibiae. Abdomen elongated, &gt; 2.5 × longer than wide, slightly constricted at anterior 1/3 in males, dorsum with pair of white patches of setae laterally behind constriction, entirely covered by scutum in males, and with sub-trapeziform scutum near anterior margin in females.</p><p>Palp: tibia wider than long, with bar-shaped <abbrev xmlns:xlink="http://www.w3.org/1999/xlink" xlink:title="retrolateral tibial apophysis" id="ABBRID0EXTBG" xlink:type="simple">RTA</abbrev> of varying lengths; bulb bulging, divided by a cleft; embolus short, coiled &lt; 2 ×, associated with disc process or not. Epigyne: longer than wide; atria paired, oval, with arc-shaped anterior ridge; copulatory ducts long, extending posterolaterally before reversing direction completely or partly, causing ducts to overlap anteromedially; spermathecae prominent, L- or U-shaped, with or without hemispherical processes at anterior margins; fertilization ducts originating from the median or anterior portions of longitudinal parts of spermathecae.</p></tp:treatment-sec><tp:treatment-sec sec-type="distribution" id="SECID0E2TBG"><title>Distribution.</title><p>China (Hainan, Yunnan, Taiwan), Indonesia.</p></tp:treatment-sec><tp:treatment-sec sec-type="Composition" id="SECID0EAUBG"><title>Composition.</title><p><italic><tp:taxon-name><tp:taxon-name-part taxon-name-part-type="genus" reg="Pengmarengo">Pengmarengo</tp:taxon-name-part></tp:taxon-name></italic> is a tribe <tp:taxon-name><tp:taxon-name-part taxon-name-part-type="tribe">Ballini</tp:taxon-name-part></tp:taxon-name> genus, and currently includes five species: <italic><tp:taxon-name><tp:taxon-name-part taxon-name-part-type="genus" reg="Pengmarengo">P.</tp:taxon-name-part><tp:taxon-name-part taxon-name-part-type="species" reg="chelifer">chelifer</tp:taxon-name-part></tp:taxon-name></italic> (Simon, 1900), comb. nov. (transferred from <italic><tp:taxon-name><tp:taxon-name-part taxon-name-part-type="genus" reg="Philates">Philates</tp:taxon-name-part></tp:taxon-name></italic>), <italic><tp:taxon-name><tp:taxon-name-part taxon-name-part-type="genus" reg="Pengmarengo">P.</tp:taxon-name-part><tp:taxon-name-part taxon-name-part-type="species" reg="elongata">elongata</tp:taxon-name-part></tp:taxon-name></italic> (Peng &amp; Li, 2002), comb. nov. (transferred from <italic><tp:taxon-name><tp:taxon-name-part taxon-name-part-type="genus" reg="Tauala">Tauala</tp:taxon-name-part></tp:taxon-name></italic>), <italic><tp:taxon-name><tp:taxon-name-part taxon-name-part-type="genus" reg="Pengmarengo">P.</tp:taxon-name-part><tp:taxon-name-part taxon-name-part-type="species" reg="wengnan">wengnan</tp:taxon-name-part></tp:taxon-name></italic> (Wang &amp; Li, 2022), comb. nov. (transferred from <italic><tp:taxon-name><tp:taxon-name-part taxon-name-part-type="genus" reg="Indomarengo">Indomarengo</tp:taxon-name-part></tp:taxon-name></italic>, see <xref ref-type="bibr" rid="B21">Wang and Li 2022</xref>), <italic><tp:taxon-name><tp:taxon-name-part taxon-name-part-type="genus" reg="Pengmarengo">P.</tp:taxon-name-part><tp:taxon-name-part taxon-name-part-type="species" reg="yangi">yangi</tp:taxon-name-part></tp:taxon-name></italic> sp. nov., and <italic><tp:taxon-name><tp:taxon-name-part taxon-name-part-type="genus" reg="Pengmarengo">P.</tp:taxon-name-part><tp:taxon-name-part taxon-name-part-type="species" reg="yui">yui</tp:taxon-name-part></tp:taxon-name></italic> (Wang &amp; Li, 2020), comb. nov. (transferred from <italic><tp:taxon-name><tp:taxon-name-part taxon-name-part-type="genus" reg="Indomarengo">Indomarengo</tp:taxon-name-part></tp:taxon-name></italic>).</p></tp:treatment-sec><tp:treatment-sec sec-type="comments" id="SECID0EJXBG"><title>Comments.</title><p><italic><tp:taxon-name><tp:taxon-name-part taxon-name-part-type="genus" reg="Pengmarengo">P.</tp:taxon-name-part><tp:taxon-name-part taxon-name-part-type="species" reg="yui">yui</tp:taxon-name-part></tp:taxon-name></italic> and <italic><tp:taxon-name><tp:taxon-name-part taxon-name-part-type="genus" reg="Pengmarengo">P.</tp:taxon-name-part><tp:taxon-name-part taxon-name-part-type="species" reg="wengnan">wengnan</tp:taxon-name-part></tp:taxon-name></italic> are transferred because they are sharing similar habitus and copulatory organs with generotype, especially in having the partly overlapped copulatory ducts and prominent, L-shaped spermathecae. <italic><tp:taxon-name><tp:taxon-name-part taxon-name-part-type="genus" reg="Pengmarengo">P.</tp:taxon-name-part><tp:taxon-name-part taxon-name-part-type="species" reg="chelifer">chelifer</tp:taxon-name-part></tp:taxon-name></italic> possesses a series of characters, such as the presence of ventral scales of tibial I (rather than ventral setae in <italic><tp:taxon-name><tp:taxon-name-part taxon-name-part-type="genus" reg="Philates">Philates</tp:taxon-name-part></tp:taxon-name></italic>), with sub-trapeziform scutum on the dorsum of abdomen in female, the flat carapace, pair of white patches of setae laterally on the dorsum of abdomen, and anteromedially overlapped copulatory ducts (<xref ref-type="bibr" rid="B2">Benjamin 2004</xref>: figs 25D, 26B, C, 27A–C), which are consistent with the generotype, and so, it also being transferred. According to the diagnostic drawings (<xref ref-type="bibr" rid="B14">Peng 2020</xref>: fig. 344), <italic><tp:taxon-name><tp:taxon-name-part taxon-name-part-type="genus" reg="Pengmarengo">P.</tp:taxon-name-part><tp:taxon-name-part taxon-name-part-type="species" reg="elongata">elongata</tp:taxon-name-part></tp:taxon-name></italic> is a <tp:taxon-name><tp:taxon-name-part taxon-name-part-type="tribe">Ballini</tp:taxon-name-part></tp:taxon-name> species. Moreover, it has very flat carapace and anteromedially overlapped copulatory ducts. Based on that, we also transferred it into the new genus.</p></tp:treatment-sec><ref-list><ref id="B2"><mixed-citation xmlns:xlink="http://www.w3.org/1999/xlink" xlink:type="simple"><person-group><name name-style="western"><surname>Benjamin</surname><given-names>SP</given-names></name></person-group> (<year>2004</year>) <article-title>Taxonomic revision and phylogenetic hypothesis for the jumping spider subfamily <tp:taxon-name><tp:taxon-name-part taxon-name-part-type="subfamily">Ballinae</tp:taxon-name-part></tp:taxon-name> (<tp:taxon-name><tp:taxon-name-part taxon-name-part-type="order">Araneae</tp:taxon-name-part></tp:taxon-name>, <tp:taxon-name><tp:taxon-name-part taxon-name-part-type="family">Salticidae</tp:taxon-name-part></tp:taxon-name>).</article-title><source>Zoological Journal of the Linnean Society</source><volume>142</volume>(<issue>1</issue>): <fpage>1</fpage>–<lpage>82</lpage>. <ext-link xlink:type="simple" ext-link-type="doi" xlink:href="10.1111/j.1096-3642.2004.00123.x">https://doi.org/10.1111/j.1096-3642.2004.00123.x</ext-link></mixed-citation></ref><ref id="B1"><mixed-citation xmlns:xlink="http://www.w3.org/1999/xlink" xlink:type="simple"><person-group><name name-style="western"><surname>Azarkina</surname><given-names>GN</given-names></name><name name-style="western"><surname>Haddad</surname><given-names>CR</given-names></name></person-group> (<year>2020</year>) <article-title>Partial revision of the Afrotropical <tp:taxon-name><tp:taxon-name-part taxon-name-part-type="tribe">Ballini</tp:taxon-name-part></tp:taxon-name>, with the description of seven new genera (<tp:taxon-name><tp:taxon-name-part taxon-name-part-type="order">Araneae</tp:taxon-name-part></tp:taxon-name>: <tp:taxon-name><tp:taxon-name-part taxon-name-part-type="family">Salticidae</tp:taxon-name-part></tp:taxon-name>).</article-title><source>Zootaxa</source><volume>4899</volume>(<issue>1</issue>): <fpage>15</fpage>–<lpage>92</lpage>. <ext-link xlink:type="simple" ext-link-type="doi" xlink:href="10.11646/zootaxa.4899.1.4">https://doi.org/10.11646/zootaxa.4899.1.4</ext-link></mixed-citation></ref><ref id="B23"><mixed-citation xmlns:xlink="http://www.w3.org/1999/xlink" xlink:type="simple"><person-group><name name-style="western"><surname>Wanless</surname><given-names>FR</given-names></name></person-group> (<year>1978</year>) <article-title>A revision of the spider genus <italic><tp:taxon-name><tp:taxon-name-part taxon-name-part-type="genus">Marengo</tp:taxon-name-part></tp:taxon-name></italic> (<tp:taxon-name><tp:taxon-name-part taxon-name-part-type="order">Araneae</tp:taxon-name-part></tp:taxon-name>: <tp:taxon-name><tp:taxon-name-part taxon-name-part-type="family">Salticidae</tp:taxon-name-part></tp:taxon-name>). Bulletin of the British Museum, Natural History.</article-title><source>Zoology</source><volume>33</volume>: <fpage>259</fpage>–<lpage>278</lpage>. <ext-link xlink:type="simple" ext-link-type="doi" xlink:href="10.5962/p.28739">https://doi.org/10.5962/p.28739</ext-link></mixed-citation></ref><ref id="B21"><mixed-citation xmlns:xlink="http://www.w3.org/1999/xlink" xlink:type="simple"><person-group><name name-style="western"><surname>Wang</surname><given-names>C</given-names></name><name name-style="western"><surname>Li</surname><given-names>S</given-names></name></person-group> (<year>2022</year>) <article-title>On eleven species of jumping spiders from Xishuangbanna, China (<tp:taxon-name><tp:taxon-name-part taxon-name-part-type="order">Araneae</tp:taxon-name-part></tp:taxon-name>, <tp:taxon-name><tp:taxon-name-part taxon-name-part-type="family">Salticidae</tp:taxon-name-part></tp:taxon-name>).</article-title><source>ZooKeys</source><volume>1116</volume>: <fpage>85</fpage>–<lpage>119</lpage>. <ext-link xlink:type="simple" ext-link-type="doi" xlink:href="10.3897/zookeys.1116.82858">https://doi.org/10.3897/zookeys.1116.82858</ext-link></mixed-citation></ref><ref id="B14"><mixed-citation xmlns:xlink="http://www.w3.org/1999/xlink" xlink:type="simple"><person-group><name name-style="western"><surname>Peng</surname><given-names>X</given-names></name></person-group> (<year>2020</year>) <source>Fauna Sinica, Invertebrata 53, <tp:taxon-name><tp:taxon-name-part taxon-name-part-type="class">Arachnida</tp:taxon-name-part></tp:taxon-name>: <tp:taxon-name><tp:taxon-name-part taxon-name-part-type="order">Araneae</tp:taxon-name-part></tp:taxon-name>: <tp:taxon-name><tp:taxon-name-part taxon-name-part-type="family">Salticidae</tp:taxon-name-part></tp:taxon-name>.</source><publisher-name>Science Press</publisher-name>, <publisher-loc>Beijing</publisher-loc>, <size units="page">612 pp</size>.</mixed-citation></ref></ref-list></tp:taxon-treatment>
