# Supplementary material for: ﻿A new genus and nine species of jumping spiders from Hainan Island, China (Araneae, Salticidae)
Source: Zookeys. 2022 Aug 18;1118:39–72. doi: 10.3897/zookeys.1118.89337 (PMC9848636; doi:10.3897/zookeys.1118.89337)
Supplement: XML Treatment for Pengmarengo yangi [file zookeys.1118.89337-treatment11.xml]

<!DOCTYPE tp:taxon-treatment
  PUBLIC "-//TaxonX//DTD Taxonomic Treatment Publishing DTD v0 20100105//EN" "tax-treatment-NSO.dtd">
<tp:taxon-treatment xmlns:tp="http://www.plazi.org/taxpub"><tp:treatment-meta><kwd-group><label>Taxon classification</label><kwd>
                <named-content content-type="kingdom">Animalia</named-content>
              </kwd><kwd>
                <named-content content-type="order">Araneae</named-content>
              </kwd><kwd>
                <named-content content-type="family">Salticidae</named-content>
              </kwd></kwd-group><mixed-citation publication-type="journal"><person-group><name><surname>Wang</surname><given-names>Cheng</given-names></name><name><surname>Li</surname><given-names>Shuqiang</given-names></name></person-group><article-title>﻿A new genus and nine species of jumping spiders from Hainan Island, China (<tp:taxon-name><tp:taxon-name-part taxon-name-part-type="order">Araneae</tp:taxon-name-part></tp:taxon-name>, <tp:taxon-name><tp:taxon-name-part taxon-name-part-type="family">Salticidae</tp:taxon-name-part></tp:taxon-name>)</article-title><source>Zookeys</source><day>18</day><month>08</month><year>2022</year><volume>1118</volume><fpage>39</fpage><lpage>72</lpage><pub-id pub-id-type="doi">10.3897/zookeys.1118.89337</pub-id></mixed-citation></tp:treatment-meta><tp:nomenclature><label>﻿</label><tp:taxon-name>
              <object-id xmlns:xlink="http://www.w3.org/1999/xlink" content-type="arpha" xlink:type="simple">84389095-FC6E-5F8E-A069-2AA246AC8770</object-id>
              <tp:taxon-name-part taxon-name-part-type="genus" reg="Pengmarengo">Pengmarengo</tp:taxon-name-part>
              <tp:taxon-name-part taxon-name-part-type="species" reg="yangi">yangi</tp:taxon-name-part>
              <object-id xmlns:xlink="http://www.w3.org/1999/xlink" content-type="zoobank" xlink:type="simple">https://zoobank.org/1878BD48-9161-444B-8DA8-8FF3520528BB</object-id>
            </tp:taxon-name><tp:taxon-status xmlns:xlink="http://www.w3.org/1999/xlink" xlink:type="simple">sp. nov.</tp:taxon-status><xref ref-type="fig" rid="F12">Figs 12</xref><xref ref-type="fig" rid="F13">, 13</xref><xref ref-type="fig" rid="F14">, 14</xref></tp:nomenclature><tp:treatment-sec sec-type="type material" id="SECID0EE2BG"><title>Type material.</title><p><bold><italic>Holotype</italic></bold> ♂ (<abbrev xmlns:xlink="http://www.w3.org/1999/xlink" xlink:title="Tongren University" id="ABBRID0EP2BG" xlink:type="simple">TRU</abbrev>-<abbrev xmlns:xlink="http://www.w3.org/1999/xlink" xlink:title="junction duct of spermathecae" id="ABBRID0ET2BG" xlink:type="simple">JS</abbrev> 0636), China: Hainan: Ledong County, Jianfeng Township, Jianfengling National Nature Reserve, Main Peak (<named-content xmlns:xlink="http://www.w3.org/1999/xlink" content-type="dwc:verbatimCoordinates" xlink:type="simple"><named-content content-type="geo-json" specific-use="{&#34;type&#34;:&#34;Point&#34;,&#34;coordinates&#34;:[108.872000,18.718500]}" id="NCID0E12BG" xlink:type="simple">18°43.11'N, 108°52.32'E</named-content></named-content>, ca. 1400 m), 16.v.2019, C. Wang &amp; Y.F. Yang leg. <bold><italic>Paratypes</italic></bold> 2♂3♀ (<abbrev xmlns:xlink="http://www.w3.org/1999/xlink" xlink:title="Tongren University" id="ABBRID0EC3BG" xlink:type="simple">TRU</abbrev>-<abbrev xmlns:xlink="http://www.w3.org/1999/xlink" xlink:title="junction duct of spermathecae" id="ABBRID0EG3BG" xlink:type="simple">JS</abbrev> 0637–0641), same data as holotype.</p></tp:treatment-sec><tp:treatment-sec sec-type="etymology" id="SECID0EK3BG"><title>Etymology.</title><p>The specific name is a patronym of Mr. Yuanfa Yang, one of the collectors of the type specimens; noun (name) in genitive case.</p></tp:treatment-sec><tp:treatment-sec sec-type="diagnosis" id="SECID0EP3BG"><title>Diagnosis.</title><p>The male of <italic><tp:taxon-name><tp:taxon-name-part taxon-name-part-type="genus" reg="Pengmarengo">Pengmarengo</tp:taxon-name-part><tp:taxon-name-part taxon-name-part-type="species" reg="yangi">yangi</tp:taxon-name-part></tp:taxon-name></italic> sp. nov. resembles <italic><tp:taxon-name><tp:taxon-name-part taxon-name-part-type="genus" reg="Pengmarengo">P.</tp:taxon-name-part><tp:taxon-name-part taxon-name-part-type="species" reg="yui">yui</tp:taxon-name-part></tp:taxon-name></italic> (Wang &amp; Li, 2020) comb. nov. known from Yunnan of China by the habitus, but it can be easily distinguished by the lamellar process of the embolic disc and the flat embolus has spine-shaped distal processes (Figs <xref ref-type="fig" rid="F12">12B–D</xref>, <xref ref-type="fig" rid="F14">14B</xref>), whereas lacks the process of embolic disc and with bar-shaped embolus lacks process in <italic><tp:taxon-name><tp:taxon-name-part taxon-name-part-type="genus" reg="Pengmarengo">P.</tp:taxon-name-part><tp:taxon-name-part taxon-name-part-type="species" reg="yui">yui</tp:taxon-name-part></tp:taxon-name></italic> (<xref ref-type="bibr" rid="B19">Wang and Li 2020</xref>: figs 5B–D, 6A, B). The female can be easily distinguished from other congeners by the prominent, L-shaped spermathecae, whereas in <italic><tp:taxon-name><tp:taxon-name-part taxon-name-part-type="genus" reg="Pengmarengo">P.</tp:taxon-name-part><tp:taxon-name-part taxon-name-part-type="species" reg="chelifer">chelifer</tp:taxon-name-part></tp:taxon-name></italic> and <italic><tp:taxon-name><tp:taxon-name-part taxon-name-part-type="genus" reg="Pengmarengo">P.</tp:taxon-name-part><tp:taxon-name-part taxon-name-part-type="species" reg="elongata">elongata</tp:taxon-name-part></tp:taxon-name></italic> they are U-shaped or elongated (<xref ref-type="bibr" rid="B2">Benjamin 2004</xref>: fig. 26C; <xref ref-type="bibr" rid="B14">Peng 2020</xref>: fig. 344c).</p><fig id="F12" position="float" orientation="portrait"><object-id xmlns:xlink="http://www.w3.org/1999/xlink" content-type="doi" xlink:type="simple">10.3897/zookeys.1118.89337.figure12</object-id><object-id xmlns:xlink="http://www.w3.org/1999/xlink" content-type="arpha" xlink:type="simple">1837517D-415D-5CB8-A2C4-F2EFEE3C5603</object-id><label>Figure 12.</label><caption><p>Male palp of <italic><tp:taxon-name><tp:taxon-name-part taxon-name-part-type="genus" reg="Pengmarengo">Pengmarengo</tp:taxon-name-part><tp:taxon-name-part taxon-name-part-type="species" reg="yangi">yangi</tp:taxon-name-part></tp:taxon-name></italic> sp. nov., holotype <bold>A</bold> prolateral <bold>B</bold> retrolateral <bold>C</bold> ventral <bold>D</bold> bulb, ventral. Scale bars: 0.1 mm. Abbreviations: E – embolus; <abbrev xmlns:xlink="http://www.w3.org/1999/xlink" xlink:title="process of embolic disc" id="ABBRID0E26BG" xlink:type="simple">PED</abbrev> – process of embolic disc; <abbrev xmlns:xlink="http://www.w3.org/1999/xlink" xlink:title="retrolateral tibial apophysis" id="ABBRID0EAAAI" xlink:type="simple">RTA</abbrev> – retrolateral tibial apophysis.</p></caption><graphic xmlns:xlink="http://www.w3.org/1999/xlink" xlink:href="zookeys-1118-039_article-89337__-g012.jpg" position="float" orientation="portrait" xlink:type="simple" id="oo_730846.jpg"><uri content-type="original_file" xlink:type="simple">https://binary.pensoft.net/fig/730846</uri></graphic></fig></tp:treatment-sec><tp:treatment-sec sec-type="description" id="SECID0EJAAI"><title>Description.</title><p><bold>Male</bold> (Figs <xref ref-type="fig" rid="F12">12</xref>, <xref ref-type="fig" rid="F14">14A–C, E–G</xref>). Total length 3.07. Carapace 1.36 long, 0.82 wide. Abdomen 1.72 long, 0.64 wide. Eye sizes and inter-distances: <abbrev xmlns:xlink="http://www.w3.org/1999/xlink" xlink:title="anterior median eye" id="ABBRID0EZAAI" xlink:type="simple">AME</abbrev> 0.28, <abbrev xmlns:xlink="http://www.w3.org/1999/xlink" xlink:title="anterior lateral eye" id="ABBRID0E4AAI" xlink:type="simple">ALE</abbrev> 0.12, <abbrev xmlns:xlink="http://www.w3.org/1999/xlink" xlink:title="posterior lateral eye" id="ABBRID0EBBAI" xlink:type="simple">PLE</abbrev> 0.11, <abbrev xmlns:xlink="http://www.w3.org/1999/xlink" xlink:title="anterior eye row width" id="ABBRID0EFBAI" xlink:type="simple">AERW</abbrev> 0.75, <abbrev xmlns:xlink="http://www.w3.org/1999/xlink" xlink:title="posterior eye row width" id="ABBRID0EJBAI" xlink:type="simple">PERW</abbrev> 0.78, <abbrev xmlns:xlink="http://www.w3.org/1999/xlink" xlink:title="eye field length" id="ABBRID0ENBAI" xlink:type="simple">EFL</abbrev> 0.51. Leg measurements: I 3.08 (0.80, 0.45, 0.93, 0.70, 0.20), II 1.68 (0.50, 0.25, 0.38, 0.33, 0.20), III 1.55 (0.43, 0.23, 0.33, 0.33, 0.23), IV 2.01 (0.60, 0.28, 0.50, 0.40, 0.23). Carapace red-brown to dark brown, with two clusters of white setae near PLEs and two posteriorly, covered with small papillae and thin setae. Chelicerae with two promarginal teeth and three retromarginal teeth fused basally. Legs I robust, with enlarged tibiae with dense, ventral, leaf-like scales, two prolatero-ventral and three retrolatero-ventral tibial macrosetae and two pairs of ventral metatarsal macrosetae, respectively; remaining legs yellow to pale yellow, with brown stripes on femora. Abdomen elongated, slightly constricted at anterior 1/3, dorsum brown to dark brown, with pair of oval white patches of setae on lateral margins behind constriction, entirely covered by large scutum and thin setae; venter dark brown. Palp (Fig. <xref ref-type="fig" rid="F12">12A–D</xref>): tibia wider than long; <abbrev xmlns:xlink="http://www.w3.org/1999/xlink" xlink:title="retrolateral tibial apophysis" id="ABBRID0EVBAI" xlink:type="simple">RTA</abbrev> ~ 1.6 × longer than tibia, slightly curved distally to a blunt tip; bulb swollen, divided by pale, oblique cleft; embolus short, coiled ca. a circle, pointed apically, with spine-shaped processes distally; process of embolic disc lamellar, membranous, with two parts.</p><fig id="F13" position="float" orientation="portrait"><object-id xmlns:xlink="http://www.w3.org/1999/xlink" content-type="doi" xlink:type="simple">10.3897/zookeys.1118.89337.figure13</object-id><object-id xmlns:xlink="http://www.w3.org/1999/xlink" content-type="arpha" xlink:type="simple">B94082D9-6A2E-54B4-82BD-FA512047F705</object-id><label>Figure 13.</label><caption><p>Epigyne-vulva of <italic><tp:taxon-name><tp:taxon-name-part taxon-name-part-type="genus" reg="Pengmarengo">Pengmarengo</tp:taxon-name-part><tp:taxon-name-part taxon-name-part-type="species" reg="yangi">yangi</tp:taxon-name-part></tp:taxon-name></italic> sp. nov., female paratype <bold>A, C</bold> epigyne, ventral <bold>B, D</bold> vulva, dorsal. Scale bars: 0.1 mm. Abbreviations: <abbrev xmlns:xlink="http://www.w3.org/1999/xlink" xlink:title="atrium" id="ABBRID0EQCAI" xlink:type="simple">At</abbrev> – atrium; <abbrev xmlns:xlink="http://www.w3.org/1999/xlink" xlink:title="copulatory duct" id="ABBRID0EUCAI" xlink:type="simple">CD</abbrev> – copulatory duct; <abbrev xmlns:xlink="http://www.w3.org/1999/xlink" xlink:title="fertilization duct" id="ABBRID0EYCAI" xlink:type="simple">FD</abbrev> – fertilization duct; S – spermatheca.</p></caption><graphic xmlns:xlink="http://www.w3.org/1999/xlink" xlink:href="zookeys-1118-039_article-89337__-g013.jpg" position="float" orientation="portrait" xlink:type="simple" id="oo_730847.jpg"><uri content-type="original_file" xlink:type="simple">https://binary.pensoft.net/fig/730847</uri></graphic></fig><p><bold>Female</bold> (Figs <xref ref-type="fig" rid="F13">13</xref>, <xref ref-type="fig" rid="F14">14D</xref>). Total length 3.67. Carapace 1.33 long, 0.80 wide. Abdomen 2.02 long, 0.84 wide. Eye sizes and inter-distances: <abbrev xmlns:xlink="http://www.w3.org/1999/xlink" xlink:title="anterior median eye" id="ABBRID0ENDAI" xlink:type="simple">AME</abbrev> 0.29, <abbrev xmlns:xlink="http://www.w3.org/1999/xlink" xlink:title="anterior lateral eye" id="ABBRID0ERDAI" xlink:type="simple">ALE</abbrev> 0.11, <abbrev xmlns:xlink="http://www.w3.org/1999/xlink" xlink:title="posterior lateral eye" id="ABBRID0EVDAI" xlink:type="simple">PLE</abbrev> 0.11, <abbrev xmlns:xlink="http://www.w3.org/1999/xlink" xlink:title="anterior eye row width" id="ABBRID0EZDAI" xlink:type="simple">AERW</abbrev> 0.75, <abbrev xmlns:xlink="http://www.w3.org/1999/xlink" xlink:title="posterior eye row width" id="ABBRID0E4DAI" xlink:type="simple">PERW</abbrev> 0.78, <abbrev xmlns:xlink="http://www.w3.org/1999/xlink" xlink:title="eye field length" id="ABBRID0EBEAI" xlink:type="simple">EFL</abbrev> 0.51. Leg measurements: I 2.39 (0.63, 0.35, 0.70, 0.53, 0.18), II 1.59 (0.50, 0.25, 0.38, 0.28, 0.18), III 1.53 (0.45, 0.23, 0.35, 0.30, 0.20), IV 2.01 (0.63, 0.28, 0.50, 0.40, 0.20). Habitus (Fig. <xref ref-type="fig" rid="F14">14D</xref>) similar to that of male except lacks abdominal scutum, constriction, but with sub-trapeziform scutum near anterior margin. Epigyne (Fig. <xref ref-type="fig" rid="F13">13A–D</xref>): longer than wide, with pair of round atria anteriorly; copulatory openings beneath the posterior margins of atria; copulatory ducts long, posterolaterally extending before reversing direction at proximal 2/3, and followed by the S-shaped thinner portions connected to anterolateral edges of spermathecae; spermathecae L-shaped, touching; fertilization ducts originate from the center of longitudinal extended parts of spermathecae, extending anterolaterally.</p><fig id="F14" position="float" orientation="portrait"><object-id xmlns:xlink="http://www.w3.org/1999/xlink" content-type="doi" xlink:type="simple">10.3897/zookeys.1118.89337.figure14</object-id><object-id xmlns:xlink="http://www.w3.org/1999/xlink" content-type="arpha" xlink:type="simple">A5BC272B-18FD-5C28-857A-3A19262287B2</object-id><label>Figure 14.</label><caption><p><italic><tp:taxon-name><tp:taxon-name-part taxon-name-part-type="genus" reg="Pengmarengo">Pengmarengo</tp:taxon-name-part><tp:taxon-name-part taxon-name-part-type="species" reg="yangi">yangi</tp:taxon-name-part></tp:taxon-name></italic> sp. nov., male holotype and female paratype <bold>A</bold> holotype habitus, dorsal <bold>B</bold> ditto, lateral <bold>C</bold> ditto, ventral <bold>D</bold> female paratype habitus, dorsal <bold>E</bold> holotype carapace, frontal <bold>F</bold> holotype chelicera, posterior <bold>G</bold> holotype leg I, prolateral. Scale bars: 0.1 mm (<bold>F</bold>); 0.2 mm (<bold>E, G</bold>); 0.5 mm (<bold>A–D</bold>).</p></caption><graphic xmlns:xlink="http://www.w3.org/1999/xlink" xlink:href="zookeys-1118-039_article-89337__-g014.jpg" position="float" orientation="portrait" xlink:type="simple" id="oo_730848.jpg"><uri content-type="original_file" xlink:type="simple">https://binary.pensoft.net/fig/730848</uri></graphic></fig></tp:treatment-sec><tp:treatment-sec sec-type="distribution" id="SECID0EZFAI"><title>Distribution.</title><p>Only known from the type locality on Hainan Island, China.</p></tp:treatment-sec><ref-list><ref id="B19"><mixed-citation xmlns:xlink="http://www.w3.org/1999/xlink" xlink:type="simple"><person-group><name name-style="western"><surname>Wang</surname><given-names>C</given-names></name><name name-style="western"><surname>Li</surname><given-names>S</given-names></name></person-group> (<year>2020</year>) <article-title>Seven new species of jumping spiders (<tp:taxon-name><tp:taxon-name-part taxon-name-part-type="order">Araneae</tp:taxon-name-part></tp:taxon-name>, <tp:taxon-name><tp:taxon-name-part taxon-name-part-type="family">Salticidae</tp:taxon-name-part></tp:taxon-name>) from Xishuangbanna, China.</article-title><source>ZooKeys</source><volume>968</volume>: <fpage>43</fpage>–<lpage>69</lpage>. <ext-link xlink:type="simple" ext-link-type="doi" xlink:href="10.3897/zookeys.968.55047">https://doi.org/10.3897/zookeys.968.55047</ext-link></mixed-citation></ref><ref id="B2"><mixed-citation xmlns:xlink="http://www.w3.org/1999/xlink" xlink:type="simple"><person-group><name name-style="western"><surname>Benjamin</surname><given-names>SP</given-names></name></person-group> (<year>2004</year>) <article-title>Taxonomic revision and phylogenetic hypothesis for the jumping spider subfamily <tp:taxon-name><tp:taxon-name-part taxon-name-part-type="subfamily">Ballinae</tp:taxon-name-part></tp:taxon-name> (<tp:taxon-name><tp:taxon-name-part taxon-name-part-type="order">Araneae</tp:taxon-name-part></tp:taxon-name>, <tp:taxon-name><tp:taxon-name-part taxon-name-part-type="family">Salticidae</tp:taxon-name-part></tp:taxon-name>).</article-title><source>Zoological Journal of the Linnean Society</source><volume>142</volume>(<issue>1</issue>): <fpage>1</fpage>–<lpage>82</lpage>. <ext-link xlink:type="simple" ext-link-type="doi" xlink:href="10.1111/j.1096-3642.2004.00123.x">https://doi.org/10.1111/j.1096-3642.2004.00123.x</ext-link></mixed-citation></ref><ref id="B14"><mixed-citation xmlns:xlink="http://www.w3.org/1999/xlink" xlink:type="simple"><person-group><name name-style="western"><surname>Peng</surname><given-names>X</given-names></name></person-group> (<year>2020</year>) <source>Fauna Sinica, Invertebrata 53, <tp:taxon-name><tp:taxon-name-part taxon-name-part-type="class">Arachnida</tp:taxon-name-part></tp:taxon-name>: <tp:taxon-name><tp:taxon-name-part taxon-name-part-type="order">Araneae</tp:taxon-name-part></tp:taxon-name>: <tp:taxon-name><tp:taxon-name-part taxon-name-part-type="family">Salticidae</tp:taxon-name-part></tp:taxon-name>.</source><publisher-name>Science Press</publisher-name>, <publisher-loc>Beijing</publisher-loc>, <size units="page">612 pp</size>.</mixed-citation></ref></ref-list></tp:taxon-treatment>
