# Supplementary material for: ﻿A new genus and nine species of jumping spiders from Hainan Island, China (Araneae, Salticidae)
Source: Zookeys. 2022 Aug 18;1118:39–72. doi: 10.3897/zookeys.1118.89337 (PMC9848636; doi:10.3897/zookeys.1118.89337)
Supplement: XML Treatment for Philates zhoui [file zookeys.1118.89337-treatment13.xml]

<!DOCTYPE tp:taxon-treatment
  PUBLIC "-//TaxonX//DTD Taxonomic Treatment Publishing DTD v0 20100105//EN" "tax-treatment-NSO.dtd">
<tp:taxon-treatment xmlns:tp="http://www.plazi.org/taxpub"><tp:treatment-meta><kwd-group><label>Taxon classification</label><kwd>
                <named-content content-type="kingdom">Animalia</named-content>
              </kwd><kwd>
                <named-content content-type="order">Araneae</named-content>
              </kwd><kwd>
                <named-content content-type="family">Salticidae</named-content>
              </kwd></kwd-group><mixed-citation publication-type="journal"><person-group><name><surname>Wang</surname><given-names>Cheng</given-names></name><name><surname>Li</surname><given-names>Shuqiang</given-names></name></person-group><article-title>﻿A new genus and nine species of jumping spiders from Hainan Island, China (<tp:taxon-name><tp:taxon-name-part taxon-name-part-type="order">Araneae</tp:taxon-name-part></tp:taxon-name>, <tp:taxon-name><tp:taxon-name-part taxon-name-part-type="family">Salticidae</tp:taxon-name-part></tp:taxon-name>)</article-title><source>Zookeys</source><day>18</day><month>08</month><year>2022</year><volume>1118</volume><fpage>39</fpage><lpage>72</lpage><pub-id pub-id-type="doi">10.3897/zookeys.1118.89337</pub-id></mixed-citation></tp:treatment-meta><tp:nomenclature><label>﻿</label><tp:taxon-name>
              <object-id xmlns:xlink="http://www.w3.org/1999/xlink" content-type="arpha" xlink:type="simple">F005EE79-0542-5350-9E00-AAE92AE75125</object-id>
              <tp:taxon-name-part taxon-name-part-type="genus" reg="Philates">Philates</tp:taxon-name-part>
              <tp:taxon-name-part taxon-name-part-type="species" reg="zhoui">zhoui</tp:taxon-name-part>
              <object-id xmlns:xlink="http://www.w3.org/1999/xlink" content-type="zoobank" xlink:type="simple">https://zoobank.org/54C7065F-031A-49BA-9CAE-C252FEC9DB1D</object-id>
            </tp:taxon-name><tp:taxon-status xmlns:xlink="http://www.w3.org/1999/xlink" xlink:type="simple">sp. nov.</tp:taxon-status><xref ref-type="fig" rid="F15">Figs 15</xref><xref ref-type="fig" rid="F16">, 16</xref></tp:nomenclature><tp:treatment-sec sec-type="type material" id="SECID0ENKAI"><title>Type material.</title><p><bold><italic>Holotype</italic></bold> ♂ (<named-content xmlns:xlink="http://www.w3.org/1999/xlink" content-type="dwc:institutional_code" xlink:title="Institute of Zoology, Chinese Academy of Sciences" xlink:href="http://grbio.org/institution/institute-zoology-chinese-academy-sciences" xlink:type="simple">IZCAS</named-content>-Ar43206), China: Hainan: Baisha County, Yinggeling National Nature Reserve (<named-content xmlns:xlink="http://www.w3.org/1999/xlink" content-type="dwc:verbatimCoordinates" xlink:type="simple"><named-content content-type="geo-json" specific-use="{&#34;type&#34;:&#34;Point&#34;,&#34;coordinates&#34;:[109.560833,19.048833]}" id="NCID0E6KAI" xlink:type="simple">19°02.93'N, 109°33.65'E</named-content></named-content>, ca. 730 m), 20.viii.2010, G. Zheng leg. <bold><italic>Paratypes</italic></bold> 20♂17♀ (<named-content xmlns:xlink="http://www.w3.org/1999/xlink" content-type="dwc:institutional_code" xlink:title="Institute of Zoology, Chinese Academy of Sciences" xlink:href="http://grbio.org/institution/institute-zoology-chinese-academy-sciences" xlink:type="simple">IZCAS</named-content>-Ar43207–43243), same data as holotype.</p></tp:treatment-sec><tp:treatment-sec sec-type="etymology" id="SECID0ELLAI"><title>Etymology.</title><p>The specific name is a patronym of Mr. Runbang Zhou, our guide in Jianfengling National Nature Reserve; noun (name) in genitive case.</p></tp:treatment-sec><tp:treatment-sec sec-type="diagnosis" id="SECID0EQLAI"><title>Diagnosis.</title><p><italic><tp:taxon-name><tp:taxon-name-part taxon-name-part-type="genus" reg="Philates">Philates</tp:taxon-name-part><tp:taxon-name-part taxon-name-part-type="species" reg="zhoui">zhoui</tp:taxon-name-part></tp:taxon-name></italic> sp. nov. resembles that of <italic><tp:taxon-name><tp:taxon-name-part taxon-name-part-type="genus" reg="Philates">P.</tp:taxon-name-part><tp:taxon-name-part taxon-name-part-type="species" reg="grammicus">grammicus</tp:taxon-name-part></tp:taxon-name></italic> Simon, 1900 known from Philippines and Indonesia in the carapace sloping steeply at the posterior sub-margin, the enlarged femora I, and the dense setae ventrally on the enlarged tibia I, but it can be easily distinguished by the following characters: (1) the <abbrev xmlns:xlink="http://www.w3.org/1999/xlink" xlink:title="retrolateral tibial apophysis" id="ABBRID0EMMAI" xlink:type="simple">RTA</abbrev> is longer than the tibia (Fig. <xref ref-type="fig" rid="F15">15B</xref>), whereas it is ~ 1/2 the tibia length in <italic><tp:taxon-name><tp:taxon-name-part taxon-name-part-type="genus" reg="Philates">P.</tp:taxon-name-part><tp:taxon-name-part taxon-name-part-type="species" reg="grammicus">grammicus</tp:taxon-name-part></tp:taxon-name></italic> (<xref ref-type="bibr" rid="B23">Wanless 1978</xref>: fig. 10J); (2) the copulatory ducts are separated from each other proximally by their width (Fig. <xref ref-type="fig" rid="F16">16A, B</xref>), whereas they are touching in <italic><tp:taxon-name><tp:taxon-name-part taxon-name-part-type="genus" reg="Philates">P.</tp:taxon-name-part><tp:taxon-name-part taxon-name-part-type="species" reg="grammicus">grammicus</tp:taxon-name-part></tp:taxon-name></italic> (<xref ref-type="bibr" rid="B23">Wanless 1978</xref>: fig. 10D, H); (3) the male carapace lacks patches of scales (Fig. <xref ref-type="fig" rid="F16">16C, D</xref>), whereas there are patches of white scales behind the PMEs and on the slope of the thorax in <italic><tp:taxon-name><tp:taxon-name-part taxon-name-part-type="genus" reg="Philates">P.</tp:taxon-name-part><tp:taxon-name-part taxon-name-part-type="species" reg="grammicus">grammicus</tp:taxon-name-part></tp:taxon-name></italic> (<xref ref-type="bibr" rid="B23">Wanless 1978</xref>: fig. 10D, H). The new species is also similar to <italic><tp:taxon-name><tp:taxon-name-part taxon-name-part-type="genus" reg="Colaxes">Colaxes</tp:taxon-name-part><tp:taxon-name-part taxon-name-part-type="species" reg="sazailus">sazailus</tp:taxon-name-part></tp:taxon-name></italic> Paul, Prajapati, Joseph &amp; Sebastian, 2020 known from India in having very similar copulatory organs, but it can be easily distinguished by the square cephalic region, which is trapeziform in <italic><tp:taxon-name><tp:taxon-name-part taxon-name-part-type="genus" reg="Colaxes">C.</tp:taxon-name-part><tp:taxon-name-part taxon-name-part-type="species" reg="sazailus">sazailus</tp:taxon-name-part></tp:taxon-name></italic> (<xref ref-type="bibr" rid="B13">Paul et al. 2020</xref>: fig. 6, 15).</p></tp:treatment-sec><tp:treatment-sec sec-type="description" id="SECID0EDPAI"><title>Description.</title><p><bold>Male</bold> (Figs <xref ref-type="fig" rid="F15">15</xref>, <xref ref-type="fig" rid="F16">16C–E, G, H</xref>). Total length 2.51. Carapace 1.30 long, 1.04 wide. Abdomen 1.28 long, 1.02 wide. Eye sizes and inter-distances: <abbrev xmlns:xlink="http://www.w3.org/1999/xlink" xlink:title="anterior median eye" id="ABBRID0ETPAI" xlink:type="simple">AME</abbrev> 0.33, <abbrev xmlns:xlink="http://www.w3.org/1999/xlink" xlink:title="anterior lateral eye" id="ABBRID0EXPAI" xlink:type="simple">ALE</abbrev> 0.19, <abbrev xmlns:xlink="http://www.w3.org/1999/xlink" xlink:title="posterior lateral eye" id="ABBRID0E2PAI" xlink:type="simple">PLE</abbrev> 0.15, <abbrev xmlns:xlink="http://www.w3.org/1999/xlink" xlink:title="anterior eye row width" id="ABBRID0E6PAI" xlink:type="simple">AERW</abbrev> 0.98, <abbrev xmlns:xlink="http://www.w3.org/1999/xlink" xlink:title="posterior eye row width" id="ABBRID0EDQAI" xlink:type="simple">PERW</abbrev> 0.98, <abbrev xmlns:xlink="http://www.w3.org/1999/xlink" xlink:title="eye field length" id="ABBRID0EHQAI" xlink:type="simple">EFL</abbrev> 0.57. Leg measurements: I 2.26 (0.75, 0.43, 0.55, 0.33, 0.20), II 1.61 (0.53, 0.25, 0.30, 0.33, 0.20), III 1.56 (0.50, 0.23, 0.30, 0.33, 0.20), IV 1.86 (0.63, 0.25, 0.40, 0.38, 0.20). Carapace red-brown, acutely sloped at posterior sub-margin, the square cephalic region with two longitudinal white streaks of setae medially. Chelicerae with two promarginal and four retromarginal teeth. Endites colored as chelicerae, broadened distally. Labium sub-linguiform, dark brown, paler apically. Sternum yellow-brown, slightly longer than wide. Legs I robust, with enlarged femora and tibiae, and dense, long, dark setae ventrally on femora, patellae and tibiae; other legs pale yellow to dark brown. Abdomen oval, dorsum red-brown, paler at terminus, with longitudinal, irregular dark streak centrally, two pairs of muscle depressions medially, covered entirely by scutum, with dense, thin setae; venter colored as dorsum. Palp (Fig. <xref ref-type="fig" rid="F15">15A–D</xref>): tibia slightly wider than long, with straight, tapered <abbrev xmlns:xlink="http://www.w3.org/1999/xlink" xlink:title="retrolateral tibial apophysis" id="ABBRID0EPQAI" xlink:type="simple">RTA</abbrev> ~ 1.5 × of its length, and blunt apically; bulb swollen, longer than wide, sperm duct sinuous retrolaterally; embolus coiled ~ 2 ×, pointed at terminus; process of embolus disc lamellar.</p><fig id="F15" position="float" orientation="portrait"><object-id xmlns:xlink="http://www.w3.org/1999/xlink" content-type="doi" xlink:type="simple">10.3897/zookeys.1118.89337.figure15</object-id><object-id xmlns:xlink="http://www.w3.org/1999/xlink" content-type="arpha" xlink:type="simple">8790A2CC-3210-55B3-8777-75861887A5CD</object-id><label>Figure 15.</label><caption><p>Male palp of <italic><tp:taxon-name><tp:taxon-name-part taxon-name-part-type="genus" reg="Philates">Philates</tp:taxon-name-part><tp:taxon-name-part taxon-name-part-type="species" reg="zhoui">zhoui</tp:taxon-name-part></tp:taxon-name></italic> sp. nov., holotype <bold>A</bold> prolateral <bold>B</bold> retrolateral, <bold>C</bold> ventral <bold>D</bold> bulb, retrolateral. Scale bars: 0.1 mm. Abbreviations: E – embolus; <abbrev xmlns:xlink="http://www.w3.org/1999/xlink" xlink:title="process of embolic disc" id="ABBRID0EORAI" xlink:type="simple">PED</abbrev> – process of embolic disc; <abbrev xmlns:xlink="http://www.w3.org/1999/xlink" xlink:title="retrolateral tibial apophysis" id="ABBRID0ESRAI" xlink:type="simple">RTA</abbrev> – retrolateral tibial apophysis; <abbrev xmlns:xlink="http://www.w3.org/1999/xlink" xlink:title="sperm duct" id="ABBRID0EWRAI" xlink:type="simple">SD</abbrev> – sperm duct.</p></caption><graphic xmlns:xlink="http://www.w3.org/1999/xlink" xlink:href="zookeys-1118-039_article-89337__-g015.jpg" position="float" orientation="portrait" xlink:type="simple" id="oo_730849.jpg"><uri content-type="original_file" xlink:type="simple">https://binary.pensoft.net/fig/730849</uri></graphic></fig><p><bold>Female</bold> (Fig. <xref ref-type="fig" rid="F16">16A, B, F</xref>). Total length 2.44. Carapace 1.17 long, 0.92 wide. Abdomen 1.23 long, 1.01 wide. Eye sizes and inter-distances: <abbrev xmlns:xlink="http://www.w3.org/1999/xlink" xlink:title="anterior median eye" id="ABBRID0EHSAI" xlink:type="simple">AME</abbrev> 0.31, <abbrev xmlns:xlink="http://www.w3.org/1999/xlink" xlink:title="anterior lateral eye" id="ABBRID0ELSAI" xlink:type="simple">ALE</abbrev> 0.16, <abbrev xmlns:xlink="http://www.w3.org/1999/xlink" xlink:title="posterior lateral eye" id="ABBRID0EPSAI" xlink:type="simple">PLE</abbrev> 0.15, <abbrev xmlns:xlink="http://www.w3.org/1999/xlink" xlink:title="anterior eye row width" id="ABBRID0ETSAI" xlink:type="simple">AERW</abbrev> 0.87, <abbrev xmlns:xlink="http://www.w3.org/1999/xlink" xlink:title="posterior eye row width" id="ABBRID0EXSAI" xlink:type="simple">PERW</abbrev> 0.87, <abbrev xmlns:xlink="http://www.w3.org/1999/xlink" xlink:title="eye field length" id="ABBRID0E2SAI" xlink:type="simple">EFL</abbrev> 0.51. Leg measurements: I 1.76 (0.58, 0.33, 0.40, 0.25, 0.20), II 1.41 (0.43, 0.25, 0.28, 0.25, 0.20), III 1.39 (0.43, 0.23, 0.28, 0.25, 0.20), IV 1.74 (0.58, 0.28, 0.38, 0.30, 0.20). Habitus (Fig. <xref ref-type="fig" rid="F16">16F</xref>) similar to that of male except with pair of dark spots medially in eye field. Epigyne (Fig. <xref ref-type="fig" rid="F16">16A, B</xref>): longer than wide; anteriorly located, oval atrium separated by broad, sub-oblong septum ~ 2 × longer than wide; copulatory openings beneath the lowest margin of atrium; copulatory ducts separated, widened proximally, with complex coils; spermathecae elongated; fertilization ducts lamellar, extending anterolaterally.</p><fig id="F16" position="float" orientation="portrait"><object-id xmlns:xlink="http://www.w3.org/1999/xlink" content-type="doi" xlink:type="simple">10.3897/zookeys.1118.89337.figure16</object-id><object-id xmlns:xlink="http://www.w3.org/1999/xlink" content-type="arpha" xlink:type="simple">7B1A9623-7AC0-588F-8670-D94DF0431F78</object-id><label>Figure 16.</label><caption><p><italic><tp:taxon-name><tp:taxon-name-part taxon-name-part-type="genus" reg="Philates">Philates</tp:taxon-name-part><tp:taxon-name-part taxon-name-part-type="species" reg="zhoui">zhoui</tp:taxon-name-part></tp:taxon-name></italic> sp. nov., male holotype and female paratype <bold>A</bold> epigyne, ventral <bold>B</bold> vulva, dorsal <bold>C</bold> holotype habitus, dorsal <bold>D</bold> ditto, lateral <bold>E</bold> ditto, ventral <bold>F</bold> female paratype habitus, dorsal <bold>G</bold> holotype carapace, frontal <bold>H</bold> holotype leg I, prolateral. Scale bars: 0.1 mm (<bold>A, B</bold>); 0.2 mm (<bold>G, H</bold>); 0.5 mm (<bold>C–F</bold>). Abbreviations: <abbrev xmlns:xlink="http://www.w3.org/1999/xlink" xlink:title="atrial ridge" id="ABBRID0EQUAI" xlink:type="simple">AR</abbrev> – atrial ridge; <abbrev xmlns:xlink="http://www.w3.org/1999/xlink" xlink:title="atrium" id="ABBRID0EUUAI" xlink:type="simple">At</abbrev> – atrium; <abbrev xmlns:xlink="http://www.w3.org/1999/xlink" xlink:title="fertilization duct" id="ABBRID0EYUAI" xlink:type="simple">FD</abbrev> – fertilization duct; S – spermatheca.</p></caption><graphic xmlns:xlink="http://www.w3.org/1999/xlink" xlink:href="zookeys-1118-039_article-89337__-g016.jpg" position="float" orientation="portrait" xlink:type="simple" id="oo_730850.jpg"><uri content-type="original_file" xlink:type="simple">https://binary.pensoft.net/fig/730850</uri></graphic></fig></tp:treatment-sec><tp:treatment-sec sec-type="distribution" id="SECID0EBVAI"><title>Distribution.</title><p>Only known from the type locality in Hainan Island, China.</p></tp:treatment-sec><ref-list><ref id="B23"><mixed-citation xmlns:xlink="http://www.w3.org/1999/xlink" xlink:type="simple"><person-group><name name-style="western"><surname>Wanless</surname><given-names>FR</given-names></name></person-group> (<year>1978</year>) <article-title>A revision of the spider genus <italic><tp:taxon-name><tp:taxon-name-part taxon-name-part-type="genus">Marengo</tp:taxon-name-part></tp:taxon-name></italic> (<tp:taxon-name><tp:taxon-name-part taxon-name-part-type="order">Araneae</tp:taxon-name-part></tp:taxon-name>: <tp:taxon-name><tp:taxon-name-part taxon-name-part-type="family">Salticidae</tp:taxon-name-part></tp:taxon-name>). Bulletin of the British Museum, Natural History.</article-title><source>Zoology</source><volume>33</volume>: <fpage>259</fpage>–<lpage>278</lpage>. <ext-link xlink:type="simple" ext-link-type="doi" xlink:href="10.5962/p.28739">https://doi.org/10.5962/p.28739</ext-link></mixed-citation></ref><ref id="B13"><mixed-citation xmlns:xlink="http://www.w3.org/1999/xlink" xlink:type="simple"><person-group><name name-style="western"><surname>Paul</surname><given-names>J</given-names></name><name name-style="western"><surname>Prajapati</surname><given-names>DA</given-names></name><name name-style="western"><surname>Joseph</surname><given-names>MM</given-names></name><name name-style="western"><surname>Sebastian</surname><given-names>PA</given-names></name></person-group> (<year>2020</year>) <article-title>Description of a new species of <italic><tp:taxon-name><tp:taxon-name-part taxon-name-part-type="genus">Colaxes</tp:taxon-name-part></tp:taxon-name></italic> Simon, 1900 (<tp:taxon-name><tp:taxon-name-part taxon-name-part-type="order">Araneae</tp:taxon-name-part></tp:taxon-name>: <tp:taxon-name><tp:taxon-name-part taxon-name-part-type="family">Salticidae</tp:taxon-name-part></tp:taxon-name>: <tp:taxon-name><tp:taxon-name-part taxon-name-part-type="subfamily">Ballinae</tp:taxon-name-part></tp:taxon-name>) from the tropical montane cloud forests of Western Ghats, India.</article-title><source><tp:taxon-name><tp:taxon-name-part taxon-name-part-type="phylum">Arthropoda</tp:taxon-name-part></tp:taxon-name> Selecta</source><volume>29</volume>(<issue>2</issue>): <fpage>244</fpage>–<lpage>250</lpage>. <ext-link xlink:type="simple" ext-link-type="doi" xlink:href="10.15298/arthsel.29.2.10">https://doi.org/10.15298/arthsel.29.2.10</ext-link></mixed-citation></ref></ref-list></tp:taxon-treatment>
