# Supplementary material for: ﻿A new genus and nine species of jumping spiders from Hainan Island, China (Araneae, Salticidae)
Source: Zookeys. 2022 Aug 18;1118:39–72. doi: 10.3897/zookeys.1118.89337 (PMC9848636; doi:10.3897/zookeys.1118.89337)
Supplement: XML Treatment for Toxeus [file zookeys.1118.89337-treatment14.xml]

<!DOCTYPE tp:taxon-treatment
  PUBLIC "-//TaxonX//DTD Taxonomic Treatment Publishing DTD v0 20100105//EN" "tax-treatment-NSO.dtd">
<tp:taxon-treatment xmlns:tp="http://www.plazi.org/taxpub"><tp:treatment-meta><kwd-group><label>Taxon classification</label><kwd>
                <named-content content-type="kingdom">Animalia</named-content>
              </kwd><kwd>
                <named-content content-type="order">Araneae</named-content>
              </kwd><kwd>
                <named-content content-type="family">Salticidae</named-content>
              </kwd></kwd-group><mixed-citation publication-type="journal"><person-group><name><surname>Wang</surname><given-names>Cheng</given-names></name><name><surname>Li</surname><given-names>Shuqiang</given-names></name></person-group><article-title>﻿A new genus and nine species of jumping spiders from Hainan Island, China (<tp:taxon-name><tp:taxon-name-part taxon-name-part-type="order">Araneae</tp:taxon-name-part></tp:taxon-name>, <tp:taxon-name><tp:taxon-name-part taxon-name-part-type="family">Salticidae</tp:taxon-name-part></tp:taxon-name>)</article-title><source>Zookeys</source><day>18</day><month>08</month><year>2022</year><volume>1118</volume><fpage>39</fpage><lpage>72</lpage><pub-id pub-id-type="doi">10.3897/zookeys.1118.89337</pub-id></mixed-citation></tp:treatment-meta><tp:nomenclature><label>﻿Genus</label><tp:taxon-name>
              <object-id xmlns:xlink="http://www.w3.org/1999/xlink" content-type="arpha" xlink:type="simple">D5139C3E-84E3-5D3E-8737-BCFD2C4E27DB</object-id>
              <tp:taxon-name-part taxon-name-part-type="genus" reg="Toxeus">Toxeus</tp:taxon-name-part>
            </tp:taxon-name><tp:taxon-authority>C.L. Koch, 1846</tp:taxon-authority></tp:nomenclature><tp:treatment-sec sec-type="type species" id="SECID0EGWAI"><title>Type species.</title><p><italic><tp:taxon-name><tp:taxon-name-part taxon-name-part-type="genus" reg="Toxeus">Toxeus</tp:taxon-name-part><tp:taxon-name-part taxon-name-part-type="species" reg="maxillosus">maxillosus</tp:taxon-name-part></tp:taxon-name></italic> C. L. Koch, 1846 from Indonesia by original designation.</p></tp:treatment-sec><tp:treatment-sec sec-type="comments" id="SECID0EXWAI"><title>Comments.</title><p><italic><tp:taxon-name><tp:taxon-name-part taxon-name-part-type="genus" reg="Toxeus">Toxeus</tp:taxon-name-part></tp:taxon-name></italic> is a <tp:taxon-name><tp:taxon-name-part taxon-name-part-type="subtribe">Myrmarachnina</tp:taxon-name-part></tp:taxon-name> genus and represented 12 species distributed from East to Southeast Asia (<xref ref-type="bibr" rid="B8">Maddison 2015</xref>; <xref ref-type="bibr" rid="B24">WSC 2022</xref>). The genus has always been considered a synonym of the genus <italic><tp:taxon-name><tp:taxon-name-part taxon-name-part-type="genus" reg="Myrmarachne">Myrmarachne</tp:taxon-name-part></tp:taxon-name></italic> until was reinstated by <xref ref-type="bibr" rid="B18">Prószyński (2016)</xref>, who separates nine genera from <italic><tp:taxon-name><tp:taxon-name-part taxon-name-part-type="genus" reg="Myrmarachne">Myrmarachne</tp:taxon-name-part></tp:taxon-name></italic> based on the study of the morphology of copulatory organs and diagnosed <italic><tp:taxon-name><tp:taxon-name-part taxon-name-part-type="genus" reg="Toxeus">Toxeus</tp:taxon-name-part></tp:taxon-name></italic> by the pipe-like sclerotized spermathecae. However, Prószyński’s conclusion was denied by the molecular evidence (<xref ref-type="bibr" rid="B26">Yamasaki et al. 2018</xref>; <xref ref-type="bibr" rid="B9">Maddison and Szűts 2019</xref>) and so the validity of the genus is uncertain. Herein, we assigned the following new species to the genus due to its being morphologically similar to the known species of the genus.</p></tp:treatment-sec><ref-list><ref id="B8"><mixed-citation xmlns:xlink="http://www.w3.org/1999/xlink" xlink:type="simple"><person-group><name name-style="western"><surname>Maddison</surname><given-names>WP</given-names></name></person-group> (<year>2015</year>) <article-title>A phylogenetic classification of jumping spiders (<tp:taxon-name><tp:taxon-name-part taxon-name-part-type="order">Araneae</tp:taxon-name-part></tp:taxon-name>: <tp:taxon-name><tp:taxon-name-part taxon-name-part-type="family">Salticidae</tp:taxon-name-part></tp:taxon-name>).</article-title><source>The Journal of Arachnology</source><volume>43</volume>(<issue>3</issue>): <fpage>231</fpage>–<lpage>292</lpage>. <ext-link xlink:type="simple" ext-link-type="doi" xlink:href="10.1636/arac-43-03-231-292">https://doi.org/10.1636/arac-43-03-231-292</ext-link></mixed-citation></ref><ref id="B24"><mixed-citation xmlns:xlink="http://www.w3.org/1999/xlink" xlink:type="simple">WSC (<year>2022</year>) World Spider Catalog. Version 23.0. Natural History Museum Bern. [accessed on 8 June 2022] <ext-link xlink:type="simple" ext-link-type="doi" xlink:href="10.24436/2">https://doi.org/10.24436/2</ext-link></mixed-citation></ref><ref id="B18"><mixed-citation xmlns:xlink="http://www.w3.org/1999/xlink" xlink:type="simple"><person-group><name name-style="western"><surname>Prószyński</surname><given-names>J</given-names></name></person-group> (<year>2016</year>) <article-title>Delimitation and description of 19 new genera, a subgenus and a species of <tp:taxon-name><tp:taxon-name-part taxon-name-part-type="family">Salticidae</tp:taxon-name-part></tp:taxon-name> (<tp:taxon-name><tp:taxon-name-part taxon-name-part-type="order">Araneae</tp:taxon-name-part></tp:taxon-name>) of the world.</article-title><source>Ecologica Montenegrina</source><volume>7</volume>: <fpage>4</fpage>–<lpage>32</lpage>. <ext-link xlink:type="simple" ext-link-type="doi" xlink:href="10.37828/em.2016.7.1">https://doi.org/10.37828/em.2016.7.1</ext-link></mixed-citation></ref><ref id="B26"><mixed-citation xmlns:xlink="http://www.w3.org/1999/xlink" xlink:type="simple"><person-group><name name-style="western"><surname>Yamasaki</surname><given-names>T</given-names></name><name name-style="western"><surname>Hashimoto</surname><given-names>Y</given-names></name><name name-style="western"><surname>Endo</surname><given-names>T</given-names></name><name name-style="western"><surname>Hyodo</surname><given-names>F</given-names></name><name name-style="western"><surname>Itioka</surname><given-names>T</given-names></name><name name-style="western"><surname>Meleng</surname><given-names>P</given-names></name></person-group> (<year>2018</year>) <article-title>New species of the ant-mimicking genus <italic><tp:taxon-name><tp:taxon-name-part taxon-name-part-type="genus">Myrmarachne</tp:taxon-name-part></tp:taxon-name></italic> MacLeay, 1839 (<tp:taxon-name><tp:taxon-name-part taxon-name-part-type="order">Araneae</tp:taxon-name-part></tp:taxon-name>: <tp:taxon-name><tp:taxon-name-part taxon-name-part-type="family">Salticidae</tp:taxon-name-part></tp:taxon-name>) from Sarawak, Borneo.</article-title><source>Zootaxa</source><volume>4521</volume>(<issue>3</issue>): <fpage>335</fpage>–<lpage>356</lpage>. <ext-link xlink:type="simple" ext-link-type="doi" xlink:href="10.11646/zootaxa.4521.3.2">https://doi.org/10.11646/zootaxa.4521.3.2</ext-link></mixed-citation></ref><ref id="B9"><mixed-citation xmlns:xlink="http://www.w3.org/1999/xlink" xlink:type="simple"><person-group><name name-style="western"><surname>Maddison</surname><given-names>WP</given-names></name><name name-style="western"><surname>Szűts</surname><given-names>T</given-names></name></person-group> (<year>2019</year>) <article-title>Myrmarachnine jumping spiders of the new subtribe <tp:taxon-name><tp:taxon-name-part taxon-name-part-type="subtribe">Levieina</tp:taxon-name-part></tp:taxon-name> from Papua New Guinea (<tp:taxon-name><tp:taxon-name-part taxon-name-part-type="order">Araneae</tp:taxon-name-part></tp:taxon-name>, <tp:taxon-name><tp:taxon-name-part taxon-name-part-type="family">Salticidae</tp:taxon-name-part></tp:taxon-name>, <tp:taxon-name><tp:taxon-name-part taxon-name-part-type="tribe">Myrmarachnini</tp:taxon-name-part></tp:taxon-name>).</article-title><source>ZooKeys</source><volume>842</volume>: <fpage>85</fpage>–<lpage>112</lpage>. <ext-link xlink:type="simple" ext-link-type="doi" xlink:href="10.3897/zookeys.842.32970">https://doi.org/10.3897/zookeys.842.32970</ext-link></mixed-citation></ref></ref-list></tp:taxon-treatment>
