# Supplementary material for: ﻿A new genus and nine species of jumping spiders from Hainan Island, China (Araneae, Salticidae)
Source: Zookeys. 2022 Aug 18;1118:39–72. doi: 10.3897/zookeys.1118.89337 (PMC9848636; doi:10.3897/zookeys.1118.89337)
Supplement: XML Treatment for Toxeus hainan [file zookeys.1118.89337-treatment15.xml]

<!DOCTYPE tp:taxon-treatment
  PUBLIC "-//TaxonX//DTD Taxonomic Treatment Publishing DTD v0 20100105//EN" "tax-treatment-NSO.dtd">
<tp:taxon-treatment xmlns:tp="http://www.plazi.org/taxpub"><tp:treatment-meta><kwd-group><label>Taxon classification</label><kwd>
                <named-content content-type="kingdom">Animalia</named-content>
              </kwd><kwd>
                <named-content content-type="order">Araneae</named-content>
              </kwd><kwd>
                <named-content content-type="family">Salticidae</named-content>
              </kwd></kwd-group><mixed-citation publication-type="journal"><person-group><name><surname>Wang</surname><given-names>Cheng</given-names></name><name><surname>Li</surname><given-names>Shuqiang</given-names></name></person-group><article-title>﻿A new genus and nine species of jumping spiders from Hainan Island, China (<tp:taxon-name><tp:taxon-name-part taxon-name-part-type="order">Araneae</tp:taxon-name-part></tp:taxon-name>, <tp:taxon-name><tp:taxon-name-part taxon-name-part-type="family">Salticidae</tp:taxon-name-part></tp:taxon-name>)</article-title><source>Zookeys</source><day>18</day><month>08</month><year>2022</year><volume>1118</volume><fpage>39</fpage><lpage>72</lpage><pub-id pub-id-type="doi">10.3897/zookeys.1118.89337</pub-id></mixed-citation></tp:treatment-meta><tp:nomenclature><label>﻿</label><tp:taxon-name>
              <object-id xmlns:xlink="http://www.w3.org/1999/xlink" content-type="arpha" xlink:type="simple">D767B786-F8FE-5A12-BA01-BEA56BA7AED1</object-id>
              <tp:taxon-name-part taxon-name-part-type="genus" reg="Toxeus">Toxeus</tp:taxon-name-part>
              <tp:taxon-name-part taxon-name-part-type="species" reg="hainan">hainan</tp:taxon-name-part>
              <object-id xmlns:xlink="http://www.w3.org/1999/xlink" content-type="zoobank" xlink:type="simple">https://zoobank.org/7F0388AD-9659-4ABE-9EE6-542CBC555F32</object-id>
            </tp:taxon-name><tp:taxon-status xmlns:xlink="http://www.w3.org/1999/xlink" xlink:type="simple">sp. nov.</tp:taxon-status><xref ref-type="fig" rid="F17">Figs 17</xref><xref ref-type="fig" rid="F18">, 18</xref></tp:nomenclature><tp:treatment-sec sec-type="type material" id="SECID0ED1AI"><title>Type material.</title><p><bold><italic>Holotype</italic></bold> ♀ (<named-content xmlns:xlink="http://www.w3.org/1999/xlink" content-type="dwc:institutional_code" xlink:title="Institute of Zoology, Chinese Academy of Sciences" xlink:href="http://grbio.org/institution/institute-zoology-chinese-academy-sciences" xlink:type="simple">IZCAS</named-content>-Ar43196), China: Hainan: Lingshui County, Diaoluoshan National Nature Reserve (<named-content xmlns:xlink="http://www.w3.org/1999/xlink" content-type="dwc:verbatimCoordinates" xlink:type="simple"><named-content content-type="geo-json" specific-use="{&#34;type&#34;:&#34;Point&#34;,&#34;coordinates&#34;:[109.854500,18.723167]}" id="NCID0EV1AI" xlink:type="simple">18°43.39'N, 109°51.27'E</named-content></named-content>, ca. 930 m), 10.viii.2010, G. Zheng leg. <bold><italic>Paratypes</italic></bold> 1♂ (<named-content xmlns:xlink="http://www.w3.org/1999/xlink" content-type="dwc:institutional_code" xlink:title="Institute of Zoology, Chinese Academy of Sciences" xlink:href="http://grbio.org/institution/institute-zoology-chinese-academy-sciences" xlink:type="simple">IZCAS</named-content>-Ar43197), same data as holotype; 1♂ (<named-content xmlns:xlink="http://www.w3.org/1999/xlink" content-type="dwc:institutional_code" xlink:title="Institute of Zoology, Chinese Academy of Sciences" xlink:href="http://grbio.org/institution/institute-zoology-chinese-academy-sciences" xlink:type="simple">IZCAS</named-content>-Ar43198), Ledong County, Jianfengling National Nature Reserve, eastern ravine of Mingfenggu (<named-content xmlns:xlink="http://www.w3.org/1999/xlink" content-type="dwc:verbatimCoordinates" xlink:type="simple"><named-content content-type="geo-json" specific-use="{&#34;type&#34;:&#34;Point&#34;,&#34;coordinates&#34;:[108.859833,19.078167]}" id="NCID0EI2AI" xlink:type="simple">18°64.69'N, 108°51.59'E</named-content></named-content>, ca. 810 m), 17.xii.2007 morning, S. Li leg.; 1♀ (<named-content xmlns:xlink="http://www.w3.org/1999/xlink" content-type="dwc:institutional_code" xlink:title="Institute of Zoology, Chinese Academy of Sciences" xlink:href="http://grbio.org/institution/institute-zoology-chinese-academy-sciences" xlink:type="simple">IZCAS</named-content>-Ar43199), same locality and collector, 18.xii.2007 morning, S. Li leg.; 1♂ (<named-content xmlns:xlink="http://www.w3.org/1999/xlink" content-type="dwc:institutional_code" xlink:title="Institute of Zoology, Chinese Academy of Sciences" xlink:href="http://grbio.org/institution/institute-zoology-chinese-academy-sciences" xlink:type="simple">IZCAS</named-content>-Ar43200), Changjiang County, Bawangling National Nature Reserve, Dong’er Management Station (<named-content xmlns:xlink="http://www.w3.org/1999/xlink" content-type="dwc:verbatimCoordinates" xlink:type="simple"><named-content content-type="geo-json" specific-use="{&#34;type&#34;:&#34;Point&#34;,&#34;coordinates&#34;:[109.176000,19.095833]}" id="NCID0EY2AI" xlink:type="simple">19°05.75'N, 109°10.56'E</named-content></named-content>, ca. 830 m), 24.xii.2007, S. Li leg.; 1♂ (<named-content xmlns:xlink="http://www.w3.org/1999/xlink" content-type="dwc:institutional_code" xlink:title="Institute of Zoology, Chinese Academy of Sciences" xlink:href="http://grbio.org/institution/institute-zoology-chinese-academy-sciences" xlink:type="simple">IZCAS</named-content>-Ar43201), 5 km ahead of Dong’er Management Station (<named-content xmlns:xlink="http://www.w3.org/1999/xlink" content-type="dwc:verbatimCoordinates" xlink:type="simple"><named-content content-type="geo-json" specific-use="{&#34;type&#34;:&#34;Point&#34;,&#34;coordinates&#34;:[109.196667,19.086500]}" id="NCID0EE3AI" xlink:type="simple">19°05.19'N, 109°11.80'E</named-content></named-content>, ca. 1010 m), 25.xii.2007, S. Li leg.; 1♀ (<named-content xmlns:xlink="http://www.w3.org/1999/xlink" content-type="dwc:institutional_code" xlink:title="Institute of Zoology, Chinese Academy of Sciences" xlink:href="http://grbio.org/institution/institute-zoology-chinese-academy-sciences" xlink:type="simple">IZCAS</named-content>-Ar43202), Wangxia Village, 26.xii.2007, S. Li leg.; 1♀ (<named-content xmlns:xlink="http://www.w3.org/1999/xlink" content-type="dwc:institutional_code" xlink:title="Institute of Zoology, Chinese Academy of Sciences" xlink:href="http://grbio.org/institution/institute-zoology-chinese-academy-sciences" xlink:type="simple">IZCAS</named-content>-Ar43203), Qicha Township (<named-content xmlns:xlink="http://www.w3.org/1999/xlink" content-type="dwc:verbatimCoordinates" xlink:type="simple"><named-content content-type="geo-json" specific-use="{&#34;type&#34;:&#34;Point&#34;,&#34;coordinates&#34;:[109.102500,19.032500]}" id="NCID0EU3AI" xlink:type="simple">19°01.95'N, 109°06.15'E</named-content></named-content>, ca. 700 m), 29.xii.2007, S. Li leg.; 1♀ (<named-content xmlns:xlink="http://www.w3.org/1999/xlink" content-type="dwc:institutional_code" xlink:title="Institute of Zoology, Chinese Academy of Sciences" xlink:href="http://grbio.org/institution/institute-zoology-chinese-academy-sciences" xlink:type="simple">IZCAS</named-content>-Ar43204), Dong’er Management Station (<named-content xmlns:xlink="http://www.w3.org/1999/xlink" content-type="dwc:verbatimCoordinates" xlink:type="simple"><named-content content-type="geo-json" specific-use="{&#34;type&#34;:&#34;Point&#34;,&#34;coordinates&#34;:[109.176000,19.095833]}" id="NCID0EA4AI" xlink:type="simple">19°05.75'N, 109°10.56'E</named-content></named-content>, ca. 830 m), 30.xii.2007, S. Li leg.; 1♀ (<named-content xmlns:xlink="http://www.w3.org/1999/xlink" content-type="dwc:institutional_code" xlink:title="Institute of Zoology, Chinese Academy of Sciences" xlink:href="http://grbio.org/institution/institute-zoology-chinese-academy-sciences" xlink:type="simple">IZCAS</named-content>-Ar43205), Qiongzhong County, Limushan National Nature Reserve (<named-content xmlns:xlink="http://www.w3.org/1999/xlink" content-type="dwc:verbatimCoordinates" xlink:type="simple"><named-content content-type="geo-json" specific-use="{&#34;type&#34;:&#34;Point&#34;,&#34;coordinates&#34;:[109.729333,19.199667]}" id="NCID0EM4AI" xlink:type="simple">19°11.98'N, 109°43.76'E</named-content></named-content>, ca. 580 m), 13.viii.2007, S. Li leg.</p></tp:treatment-sec><tp:treatment-sec sec-type="etymology" id="SECID0ER4AI"><title>Etymology.</title><p>The specific name comes from the type locality, Hainan Island; noun in apposition.</p></tp:treatment-sec><tp:treatment-sec sec-type="diagnosis" id="SECID0EW4AI"><title>Diagnosis.</title><p><italic><tp:taxon-name><tp:taxon-name-part taxon-name-part-type="genus" reg="Toxeus">Toxeus</tp:taxon-name-part><tp:taxon-name-part taxon-name-part-type="species" reg="hainan">hainan</tp:taxon-name-part></tp:taxon-name></italic> sp. nov. resembles <italic><tp:taxon-name><tp:taxon-name-part taxon-name-part-type="genus" reg="Toxeus">T.</tp:taxon-name-part><tp:taxon-name-part taxon-name-part-type="species" reg="latithoracicus">latithoracicus</tp:taxon-name-part></tp:taxon-name></italic> (Yamasaki &amp; Huang, 2012) known from Ryukyu Island by having short chelicerae in males, tapered embolus, and similarly shaped <abbrev xmlns:xlink="http://www.w3.org/1999/xlink" xlink:title="retrolateral tibial apophysis" id="ABBRID0ES5AI" xlink:type="simple">RTA</abbrev>, but it can be easily distinguished by the following characters: (1) the presence of proximal processes of the sclerotized portions of copulatory ducts (Fig. <xref ref-type="fig" rid="F18">18C, D</xref>), whereas they are absent in <italic><tp:taxon-name><tp:taxon-name-part taxon-name-part-type="genus" reg="Toxeus">T.</tp:taxon-name-part><tp:taxon-name-part taxon-name-part-type="species" reg="latithoracicus">latithoracicus</tp:taxon-name-part></tp:taxon-name></italic> (<xref ref-type="bibr" rid="B25">Yamasaki and Huang 2012</xref>: figs 12, 13); (2) the spermathecae are ca. as long as wide (Fig. <xref ref-type="fig" rid="F18">18A–D</xref>), whereas they are longer than wide in <italic><tp:taxon-name><tp:taxon-name-part taxon-name-part-type="genus" reg="Toxeus">T.</tp:taxon-name-part><tp:taxon-name-part taxon-name-part-type="species" reg="latithoracicus">latithoracicus</tp:taxon-name-part></tp:taxon-name></italic> (<xref ref-type="bibr" rid="B25">Yamasaki and Huang 2012</xref>: figs 12, 13); (3) the <abbrev xmlns:xlink="http://www.w3.org/1999/xlink" xlink:title="retrolateral tibial apophysis" id="ABBRID0E36AI" xlink:type="simple">RTA</abbrev> is curved inward distally in ventral view (Fig. <xref ref-type="fig" rid="F17">17A</xref>), whereas it is straight in <italic><tp:taxon-name><tp:taxon-name-part taxon-name-part-type="genus" reg="Toxeus">T.</tp:taxon-name-part><tp:taxon-name-part taxon-name-part-type="species" reg="latithoracicus">latithoracicus</tp:taxon-name-part></tp:taxon-name></italic> (<xref ref-type="bibr" rid="B25">Yamasaki and Huang 2012</xref>: fig. 5); (4) the sternum is &gt; 3 × longer than wide (females only) (Fig. <xref ref-type="fig" rid="F18">18G</xref>), whereas it is &lt; 2.8 × longer than wide in <italic><tp:taxon-name><tp:taxon-name-part taxon-name-part-type="genus" reg="Toxeus">T.</tp:taxon-name-part><tp:taxon-name-part taxon-name-part-type="species" reg="latithoracicus">latithoracicus</tp:taxon-name-part></tp:taxon-name></italic> (<xref ref-type="bibr" rid="B25">Yamasaki and Huang 2012</xref>: fig. 11).</p><fig id="F17" position="float" orientation="portrait"><object-id xmlns:xlink="http://www.w3.org/1999/xlink" content-type="doi" xlink:type="simple">10.3897/zookeys.1118.89337.figure17</object-id><object-id xmlns:xlink="http://www.w3.org/1999/xlink" content-type="arpha" xlink:type="simple">F8E2F887-6D8A-5747-897B-A3EF45A351D5</object-id><label>Figure 17.</label><caption><p>Male palp of <italic><tp:taxon-name><tp:taxon-name-part taxon-name-part-type="genus" reg="Toxeus">Toxeus</tp:taxon-name-part><tp:taxon-name-part taxon-name-part-type="species" reg="hainan">hainan</tp:taxon-name-part></tp:taxon-name></italic> sp. nov., paratype <bold>A</bold> ventral <bold>B</bold> retrolateral <bold>C</bold> dorsal. Scale bars: 0.1 mm. Abbreviations: E – embolus; <abbrev xmlns:xlink="http://www.w3.org/1999/xlink" xlink:title="retrolateral tibial apophysis" id="ABBRID0E6BBI" xlink:type="simple">RTA</abbrev> – retrolateral tibial apophysis; <abbrev xmlns:xlink="http://www.w3.org/1999/xlink" xlink:title="tibial flange" id="ABBRID0EDCBI" xlink:type="simple">TF</abbrev> – tibial flange.</p></caption><graphic xmlns:xlink="http://www.w3.org/1999/xlink" xlink:href="zookeys-1118-039_article-89337__-g017.jpg" position="float" orientation="portrait" xlink:type="simple" id="oo_730851.jpg"><uri content-type="original_file" xlink:type="simple">https://binary.pensoft.net/fig/730851</uri></graphic></fig></tp:treatment-sec><tp:treatment-sec sec-type="description" id="SECID0EMCBI"><title>Description.</title><p><bold>Male</bold> (Figs <xref ref-type="fig" rid="F17">17</xref>, <xref ref-type="fig" rid="F18">18H, J</xref>). Total length 6.83 Carapace 3.38 long, 1.97 wide. Abdomen 3.10 long, 1.31 wide. Eye sizes and inter-distances: <abbrev xmlns:xlink="http://www.w3.org/1999/xlink" xlink:title="anterior median eye" id="ABBRID0E3CBI" xlink:type="simple">AME</abbrev> 0.66, <abbrev xmlns:xlink="http://www.w3.org/1999/xlink" xlink:title="anterior lateral eye" id="ABBRID0EADBI" xlink:type="simple">ALE</abbrev> 0.35, <abbrev xmlns:xlink="http://www.w3.org/1999/xlink" xlink:title="posterior lateral eye" id="ABBRID0EEDBI" xlink:type="simple">PLE</abbrev> 0.35, <abbrev xmlns:xlink="http://www.w3.org/1999/xlink" xlink:title="anterior eye row width" id="ABBRID0EIDBI" xlink:type="simple">AERW</abbrev> 1.86, <abbrev xmlns:xlink="http://www.w3.org/1999/xlink" xlink:title="posterior eye row width" id="ABBRID0EMDBI" xlink:type="simple">PERW</abbrev> 1.98, <abbrev xmlns:xlink="http://www.w3.org/1999/xlink" xlink:title="eye field length" id="ABBRID0EQDBI" xlink:type="simple">EFL</abbrev> 1.45. Leg measurements: I 6.89 (2.15, 1.08, 2.05, 1.01, 0.60), II 5.54 (1.65, 0.88, 1.40, 1.01, 0.60), III 5.60 (1.65, 0.75, 1.30, 1.30, 0.60), IV 7.90 (2.35, 0.90, 2.00, 2.00, 0.65). Habitus (Fig. <xref ref-type="fig" rid="F18">18H</xref>) similar to that of female except with longer chelicerae, covered entirely by dorsal scutum of abdomen. Palp (Fig. <xref ref-type="fig" rid="F17">17A–C</xref>): tibia &gt; 2 × longer than wide, with tapered <abbrev xmlns:xlink="http://www.w3.org/1999/xlink" xlink:title="retrolateral tibial apophysis" id="ABBRID0E3DBI" xlink:type="simple">RTA</abbrev> curved into S-shape in ventral view, curved towards cymbium distally in retrolateral view, and lamellar flange near the base of <abbrev xmlns:xlink="http://www.w3.org/1999/xlink" xlink:title="retrolateral tibial apophysis" id="ABBRID0EAEBI" xlink:type="simple">RTA</abbrev>; cymbium longer than wide, setose; bulb almost round, with sperm duct extending along prolateral sub-margin; embolus flat, coiled ~ 1.5 ×, tapered distally, and pointed apically.</p><fig id="F18" position="float" orientation="portrait"><object-id xmlns:xlink="http://www.w3.org/1999/xlink" content-type="doi" xlink:type="simple">10.3897/zookeys.1118.89337.figure18</object-id><object-id xmlns:xlink="http://www.w3.org/1999/xlink" content-type="arpha" xlink:type="simple">FAC33197-13CD-5276-9B91-DB412EE3B20D</object-id><label>Figure 18.</label><caption><p><italic><tp:taxon-name><tp:taxon-name-part taxon-name-part-type="genus" reg="Toxeus">Toxeus</tp:taxon-name-part><tp:taxon-name-part taxon-name-part-type="species" reg="hainan">hainan</tp:taxon-name-part></tp:taxon-name></italic> sp. nov., female holotype and male paratype <bold>A, B</bold> epigyne, ventral <bold>C, D</bold> vulva, dorsal <bold>E</bold> holotype habitus, dorsal <bold>F</bold> ditto, lateral <bold>G</bold> ditto, ventral <bold>H</bold> male paratype habitus, dorsal <bold>I</bold> holotype chelicera, posterior <bold>J</bold> male paratype chelicera, posterior. Scale bars: 0.1 mm (<bold>A–D</bold>); 0.2 mm (<bold>I, J</bold>); 1.0 mm (<bold>E–H</bold>). Abbreviations: <abbrev xmlns:xlink="http://www.w3.org/1999/xlink" xlink:title="atrium" id="ABBRID0ENFBI" xlink:type="simple">At</abbrev> – atrium; <abbrev xmlns:xlink="http://www.w3.org/1999/xlink" xlink:title="copulatory duct" id="ABBRID0ERFBI" xlink:type="simple">CD</abbrev> – copulatory duct; <abbrev xmlns:xlink="http://www.w3.org/1999/xlink" xlink:title="fertilization duct" id="ABBRID0EVFBI" xlink:type="simple">FD</abbrev> – fertilization duct; H – epigynal hood; S – spermatheca.</p></caption><graphic xmlns:xlink="http://www.w3.org/1999/xlink" xlink:href="zookeys-1118-039_article-89337__-g018.jpg" position="float" orientation="portrait" xlink:type="simple" id="oo_730852.jpg"><uri content-type="original_file" xlink:type="simple">https://binary.pensoft.net/fig/730852</uri></graphic></fig><p><bold>Female</bold> (Fig. <xref ref-type="fig" rid="F18">18A–D, E–G, I</xref>). Total length 7.82 Carapace 3.73 long, 1.91 wide. Abdomen 3.78 long, 1.64 wide. Eye sizes and inter-distances: <abbrev xmlns:xlink="http://www.w3.org/1999/xlink" xlink:title="anterior median eye" id="ABBRID0EGGBI" xlink:type="simple">AME</abbrev> 0.71, <abbrev xmlns:xlink="http://www.w3.org/1999/xlink" xlink:title="anterior lateral eye" id="ABBRID0EKGBI" xlink:type="simple">ALE</abbrev> 0.41, <abbrev xmlns:xlink="http://www.w3.org/1999/xlink" xlink:title="posterior lateral eye" id="ABBRID0EOGBI" xlink:type="simple">PLE</abbrev> 0.39, <abbrev xmlns:xlink="http://www.w3.org/1999/xlink" xlink:title="anterior eye row width" id="ABBRID0ESGBI" xlink:type="simple">AERW</abbrev> 2.00, <abbrev xmlns:xlink="http://www.w3.org/1999/xlink" xlink:title="posterior eye row width" id="ABBRID0EWGBI" xlink:type="simple">PERW</abbrev> 2.05, <abbrev xmlns:xlink="http://www.w3.org/1999/xlink" xlink:title="eye field length" id="ABBRID0E1GBI" xlink:type="simple">EFL</abbrev> 1.56. Leg measurements: I 7.01 (2.15, 1.08, 2.13, 1.05, 0.60), II 5.55 (1.65, 0.85, 1.45, 1.00, 0.60), III 6.03 (1.75, 0.80, 1.38, 1.50, 0.60), IV 8.40 (2.35, 1.00, 2.15, 2.15, 0.75). Carapace red-brown, pale yellow in cervical groove, with pair of indistinct dark patches medially on square cephalic region, covered with thin setae. Chelicerae red-brown, with seven teeth on both margins, respectively. Endites &gt; 2 × longer than wide, with dense setae on inner margins of distal 1/2. Labium longer than wide, with dense antero-marginal setae. Sternum fusiform, &gt; 3 × longer than wide. Legs pale to brown, with six and two pairs of ventral macrosetae on tibiae and metatarsi I, respectively. Abdomen elongated, constricted at anterior 2/5, dorsum brown, with indistinct patch medially, covered with thin setae, venter same color as dorsum, with pair of pale patches mediolaterally. Epigyne (Fig. <xref ref-type="fig" rid="F18">18A–D</xref>): longer than wide, with pair of round atria posteromedially, and inverted, cup-shaped hood posteriorly; sclerotized parts of copulatory ducts originate posteriorly, slightly curved medially, connect with posterior edges of oval spermathecae, with two pairs of proximal processes; fertilization ducts originate from antero-inner edges of spermathecae.</p></tp:treatment-sec><tp:treatment-sec sec-type="distribution" id="SECID0ECHBI"><title>Distribution.</title><p>Only known from the type locality, Hainan Island, China.</p></tp:treatment-sec><ref-list><ref id="B25"><mixed-citation xmlns:xlink="http://www.w3.org/1999/xlink" xlink:type="simple"><person-group><name name-style="western"><surname>Yamasaki</surname><given-names>T</given-names></name><name name-style="western"><surname>Huang</surname><given-names>JN</given-names></name></person-group> (<year>2012</year>) <article-title>A new species of the genus <italic><tp:taxon-name><tp:taxon-name-part taxon-name-part-type="genus">Myrmarachne</tp:taxon-name-part></tp:taxon-name></italic> (<tp:taxon-name><tp:taxon-name-part taxon-name-part-type="order">Araneae</tp:taxon-name-part></tp:taxon-name>: <tp:taxon-name><tp:taxon-name-part taxon-name-part-type="family">Salticidae</tp:taxon-name-part></tp:taxon-name>) from the central Ryukyus and Taiwan.</article-title><source>Acta Arachnologica</source><volume>61</volume>(<issue>1</issue>): <fpage>7</fpage>–<lpage>10</lpage>. <ext-link xlink:type="simple" ext-link-type="doi" xlink:href="10.2476/asjaa.61.7">https://doi.org/10.2476/asjaa.61.7</ext-link></mixed-citation></ref></ref-list></tp:taxon-treatment>
